# Supplementary material for: cis-Dichlorido[2,3-dimethyl-3-(4,4,5,5-tetra­methyl-1,3,2λ5-dioxaphospho­lan-2-yl­oxy)butan-2-olato-κ2 O,P]oxido(triphenyl­phosphane-κP)rhenium(V)
Source: Acta Crystallogr Sect E Struct Rep Online. 2012 Apr 18;68(Pt 5):m605–6. doi: 10.1107/S1600536812015565 (PMC3344344; doi:10.1107/S1600536812015565)
Supplement: Supplementary file 1 [file e-68-0m605-sup1.cif]

##############################################################################
#                                                                            #
# This CIF contains the data in a paper accepted for publication in          #
# Acta Crystallographica Section E. It conforms to the requirements of       #
# Notes for Authors for Acta Crystallographica Section E, and has been       #
# peer reviewed under the auspices of the IUCr Commission on Journals.       #
#                                                                            #
# Full details of the Crystallographic Information File format               #
# are given in the paper "The Crystallographic Information File (CIF):       #
# a New Standard Archive File for Crystallography" by S. R. Hall, F. H.      #
# Allen and I. D. Brown [Acta Cryst. (1991), A47, 655-685].                  #
#                                                                            #
# The current version of the core CIF dictionary is obtainable from          #
# ftp://ftp.iucr.org/pub/cif_core.dic.                                       #
#                                                                            #
# Software is freely available for graphical display of the structure(s)     #
# in this CIF. For information consult the CIF software page                 #
# http://www.iucr.org/resources/cif/software.                                #
#                                                                            #
# This file may be used for bona fide research purposes within the           #
# scientific community so long as proper attribution is given to the journal # 
# article from which it was obtained.                                        #
#                                                                            #
##############################################################################
data_global
_audit_creation_method     'SHELXL-97 CIF and IUCr template'
_journal_date_recd_electronic     2012-04-04
_journal_date_accepted     2012-04-10
_journal_name_full     'Acta Crystallographica, Section E'
_journal_year     2012
_journal_volume     68
_journal_issue      5
_journal_page_first     m605
_journal_page_last     m606
_journal_paper_category     QM
_journal_paper_doi     10.1107/S1600536812015565
_journal_coeditor_code     SU2403
_publ_contact_author_name     'Andrzej Gniewek'
_publ_contact_author_address
;
 Faculty of Chemistry
 University of Wroc\/law
 14 F. Joliot-Curie
 50-383 Wroc\/law
 Poland
;
_publ_contact_author_email     'andrzej@netesa.com'
_publ_contact_author_fax     '+48 713757356'
_publ_contact_author_phone     '+48 713757315'
_publ_section_title
;\
<i>cis</i>-Dichlorido[2,3-dimethyl-3-(4,4,5,5-tetramethyl-1,3,2\l^5^-\
dioxaphospholan-2-yloxy)butan-2-olato-\k^2^<i>O</i>,<i>P</i>]\
oxido(triphenylphosphane-\k<i>P</i>)rhenium(V)
;
loop_
    _publ_author_name
    _publ_author_address
    'Skar\.zy\'nska, Anna'
;
 Faculty of Chemistry
 University of Wroc\/law
 14 F. Joliot-Curie
 50-383 Wroc\/law
 Poland
;
    'Siczek, Mi\/losz'
;
 Faculty of Chemistry
 University of Wroc\/law
 14 F. Joliot-Curie
 50-383 Wroc\/law
 Poland
;
    'Gniewek, Andrzej'
;
 Faculty of Chemistry
 University of Wroc\/law
 14 F. Joliot-Curie
 50-383 Wroc\/law
 Poland
;
data_I
_chemical_name_systematic
;
<i>cis</i>-Dichlorido[2,3-dimethyl-3-(4,4,5,5-tetramethyl-1,3,2\l^5^-
dioxaphospholan-2-yloxy)butan-2-olato-
\k^2^<i>O</i>,<i>P</i>]oxido(triphenylphosphane-\k<i>P</i>)rhenium(V)
;
_chemical_name_common     ?
_chemical_formula_moiety     'C30 H39 Cl2 O5 P2 Re'
_chemical_formula_sum     'C30 H39 Cl2 O5 P2 Re'
_chemical_formula_iupac     '[Re (C12 H24 O4 P) Cl2 O (C18 H15 P)]'
_chemical_formula_weight     798.65
_chemical_melting_point     ?
_symmetry_cell_setting     orthorhombic
_symmetry_space_group_name_H-M     'P 21 21 21'
_symmetry_space_group_name_Hall     'P 2ac 2ab'
loop_
    _symmetry_equiv_pos_as_xyz
    'x, y, z'
    '-x+1/2, -y, z+1/2'
    '-x, y+1/2, -z+1/2'
    'x+1/2, -y+1/2, -z'
_cell_length_a     10.963(3)
_cell_length_b     16.328(4)
_cell_length_c     17.797(5)
_cell_angle_alpha     90.00
_cell_angle_beta     90.00
_cell_angle_gamma     90.00
_cell_volume     3185.7(15)
_cell_formula_units_Z     4
_cell_measurement_reflns_used     8908
_cell_measurement_theta_min     4.75
_cell_measurement_theta_max     30.00
_cell_measurement_temperature     100(2)
_exptl_crystal_description     'plate'
_exptl_crystal_colour     'orange'
_exptl_crystal_size_max     0.16
_exptl_crystal_size_mid     0.12
_exptl_crystal_size_min     0.05
_exptl_crystal_density_diffrn     1.665
_exptl_crystal_density_meas     ?
_exptl_crystal_density_method     'not measured'
_exptl_crystal_F_000     1592
_exptl_absorpt_coefficient_mu     4.119
_exptl_absorpt_correction_type     analytical
_exptl_absorpt_process_details     '(CrysAlis RED; Oxford Diffraction, 2010)'
_exptl_absorpt_correction_T_min     0.582
_exptl_absorpt_correction_T_max     0.808
_exptl_special_details
;
Spectrosopic data for the title compound: IR (KBr, cm^-1^): \n(C---O---P) 926
(<i>vs</i>), 941 (<i>vs</i>), 1019 (<i>s</i>), 1140 (<i>s</i>),
\n(Re=O) 955 (<i>vs</i>). ^1^H NMR (CDCl~3~): \d 0.59, 0.82, 1.18, 1.28,
1.33, 1.43, 1.45, 1.54 (8<i>H</i>, s's, CH~3~), 7.46 (2<i>H</i>, m, CH), 7.52
(1<i>H</i>, m, CH), 7.76 (2<i>H</i>, m, CH). ^31^P NMR (CDCl~3~): \d -3.67,
87.4 p.p.m..
The crystal was placed in the cold stream of an open-flow nitrogen cryostat
(Cosier & Glazer, 1986) operating at 100 K. An analytical numeric absorption
correction was carried out with <i>CrysAlis RED</i> (Oxford Diffraction, 2010)
using a multifaceted crystal model (Clark & Reid, 1995).
;
_diffrn_ambient_temperature     100(2)
_diffrn_radiation_type     'MoK\a'
_diffrn_radiation_wavelength     0.71073
_diffrn_radiation_source     'fine-focus sealed tube'
_diffrn_radiation_monochromator     'graphite'
_diffrn_measurement_device_type
             'Oxford Diffraction Xcalibur PX diffractometer with a CCD detector'
_diffrn_measurement_method     '\f and \w'
_diffrn_detector_area_resol_mean     ?
_diffrn_reflns_number     15943
_diffrn_reflns_av_R_equivalents     0.0361
_diffrn_reflns_av_sigmaI/netI     0.0651
_diffrn_reflns_theta_min     4.75
_diffrn_reflns_theta_max     30.00
_diffrn_reflns_theta_full     27.50
_diffrn_measured_fraction_theta_max     0.965
_diffrn_measured_fraction_theta_full     0.983
_diffrn_reflns_limit_h_min     -14
_diffrn_reflns_limit_h_max     10
_diffrn_reflns_limit_k_min     -22
_diffrn_reflns_limit_k_max     15
_diffrn_reflns_limit_l_min     -24
_diffrn_reflns_limit_l_max     23
_diffrn_standards_number     0
_diffrn_standards_interval_count     .
_diffrn_standards_interval_time     .
_diffrn_standards_decay_%     ?
_refine_special_details
;
Refinement of <i>F</i>^2^ against ALL reflections. The weighted <i>R</i>-factor
<i>wR</i> and goodness of fit <i>S</i> are based on <i>F</i>^2^, conventional
<i>R</i>-factors <i>R</i> are based on <i>F</i>, with <i>F</i> set to zero for
negative <i>F</i>^2^. The threshold expression of <i>F</i>^2^ >
2\s(<i>F</i>^2^) is used only for calculating <i>R</i>-factors(gt) <i>etc</i>.
and is not relevant to the choice of reflections for refinement.
<i>R</i>-factors based on <i>F</i>^2^ are statistically about twice as large
as those based on <i>F</i> and <i>R</i>- factors based on ALL data will be
even larger.
;
_reflns_number_total     8614
_reflns_number_gt     6813
_reflns_threshold_expression     I>2\s(I)
_refine_ls_structure_factor_coef     Fsqd
_refine_ls_matrix_type     full
_refine_ls_R_factor_all     0.0401
_refine_ls_R_factor_gt     0.0262
_refine_ls_wR_factor_gt     0.0438
_refine_ls_wR_factor_ref     0.0455
_refine_ls_goodness_of_fit_ref     0.874
_refine_ls_restrained_S_all     0.874
_refine_ls_number_reflns     8614
_refine_ls_number_parameters     369
_refine_ls_number_restraints     0
_refine_ls_hydrogen_treatment     constr
_refine_ls_weighting_scheme     calc
_refine_ls_weighting_details
                 'calc w=1/[\s^2^(Fo^2^)+(0.0111P)^2^] where P=(Fo^2^+2Fc^2^)/3'
_atom_sites_solution_hydrogens     geom
_atom_sites_solution_primary     heavy
_atom_sites_solution_secondary     difmap
_refine_ls_shift/su_max     0.002
_refine_ls_shift/su_mean     0.000
_refine_diff_density_max     1.214
_refine_diff_density_min     -1.086
_refine_ls_extinction_method     'none'
_refine_ls_extinction_coef     ?
_refine_ls_abs_structure_details     'Flack (1983), 3463 Friedel pairs'
_refine_ls_abs_structure_Flack     -0.015(4)
loop_
    _atom_type_symbol
    _atom_type_description
    _atom_type_scat_dispersion_real
    _atom_type_scat_dispersion_imag
    _atom_type_scat_source
    'C' 'C' 0.0033 0.0016
                         'International Tables Vol C Tables 4.2.6.8 and 6.1.1.4'
    'H' 'H' 0.0000 0.0000
                         'International Tables Vol C Tables 4.2.6.8 and 6.1.1.4'
    'O' 'O' 0.0106 0.0060
                         'International Tables Vol C Tables 4.2.6.8 and 6.1.1.4'
    'P' 'P' 0.1023 0.0942
                         'International Tables Vol C Tables 4.2.6.8 and 6.1.1.4'
    'Cl' 'Cl' 0.1484 0.1585
                         'International Tables Vol C Tables 4.2.6.8 and 6.1.1.4'
    'Re' 'Re' -1.0185 7.2310
                         'International Tables Vol C Tables 4.2.6.8 and 6.1.1.4'
_computing_data_collection     'CrysAlis CCD (Oxford Diffraction, 2010)'
_computing_cell_refinement     'CrysAlis CCD (Oxford Diffraction, 2010)'
_computing_data_reduction     'CrysAlis RED (Oxford Diffraction, 2010)'
_computing_structure_solution     'SHELXS97 (Sheldrick, 2008)'
_computing_structure_refinement     'SHELXL97 (Sheldrick, 2008)'
_computing_molecular_graphics     'ORTEP-3 (Farrugia, 1997)'
_computing_publication_material     'SHELXL97 (Sheldrick, 2008)'
loop_
    _atom_site_type_symbol
    _atom_site_label
    _atom_site_fract_x
    _atom_site_fract_y
    _atom_site_fract_z
    _atom_site_U_iso_or_equiv
    _atom_site_adp_type
    _atom_site_calc_flag
    _atom_site_refinement_flags
    _atom_site_occupancy
    _atom_site_symmetry_multiplicity
    _atom_site_disorder_assembly
    _atom_site_disorder_group
    Re Re1 0.24960(2) 0.319412(7) 0.721741(7) 0.00859(3) Uani d . 1 1 . .
    Cl Cl1 0.30747(8) 0.46317(5) 0.73671(5) 0.0139(2) Uani d . 1 1 . .
    Cl Cl2 0.15281(9) 0.36291(5) 0.60531(6) 0.0153(2) Uani d . 1 1 . .
    P P1 0.20198(9) 0.18153(6) 0.69328(6) 0.01015(18) Uani d . 1 1 . .
    P P2 0.35706(9) 0.28754(5) 0.84137(6) 0.0099(2) Uani d . 1 1 . .
    O O1 0.1159(2) 0.32297(13) 0.76977(15) 0.0121(5) Uani d . 1 1 . .
    O O2 0.3915(2) 0.29251(13) 0.66814(15) 0.0108(6) Uani d . 1 1 . .
    O O3 0.3151(2) 0.13616(13) 0.65569(16) 0.0127(6) Uani d . 1 1 . .
    O O4 0.0825(2) 0.17154(14) 0.64371(15) 0.0120(6) Uani d . 1 1 . .
    O O5 0.1665(2) 0.11895(13) 0.75739(15) 0.0120(6) Uani d . 1 1 . .
    C C2 0.4648(4) 0.2422(2) 0.6201(2) 0.0138(9) Uani d . 1 1 . .
    C C21 0.5790(3) 0.2159(2) 0.6628(3) 0.0178(9) Uani d . 1 1 . .
    H H21A 0.6164 0.2639 0.6865 0.027 Uiso calc R 1 1 . .
    H H21B 0.6371 0.1911 0.6277 0.027 Uiso calc R 1 1 . .
    H H21C 0.5568 0.1759 0.7015 0.027 Uiso calc R 1 1 . .
    C C22 0.5024(4) 0.2971(2) 0.5541(2) 0.0221(10) Uani d . 1 1 . .
    H H22A 0.4295 0.3216 0.5315 0.033 Uiso calc R 1 1 . .
    H H22B 0.5453 0.2642 0.5164 0.033 Uiso calc R 1 1 . .
    H H22C 0.5565 0.3406 0.5723 0.033 Uiso calc R 1 1 . .
    C C3 0.3877(3) 0.1669(2) 0.5924(2) 0.0119(8) Uani d . 1 1 . .
    C C31 0.4656(4) 0.0946(2) 0.5698(2) 0.0189(9) Uani d . 1 1 . .
    H H31A 0.5057 0.0719 0.6144 0.028 Uiso calc R 1 1 . .
    H H31B 0.5275 0.1124 0.5337 0.028 Uiso calc R 1 1 . .
    H H31C 0.4140 0.0525 0.5468 0.028 Uiso calc R 1 1 . .
    C C32 0.3019(4) 0.1889(2) 0.5283(2) 0.0185(9) Uani d . 1 1 . .
    H H32A 0.2460 0.1432 0.5190 0.028 Uiso calc R 1 1 . .
    H H32B 0.3496 0.1999 0.4828 0.028 Uiso calc R 1 1 . .
    H H32C 0.2550 0.2378 0.5418 0.028 Uiso calc R 1 1 . .
    C C4 0.0126(4) 0.0977(2) 0.6663(2) 0.0137(8) Uani d . 1 1 . .
    C C41 0.0616(4) 0.0267(2) 0.6204(3) 0.0211(10) Uani d . 1 1 . .
    H H41A 0.0612 0.0415 0.5670 0.032 Uiso calc R 1 1 . .
    H H41B 0.0100 -0.0215 0.6283 0.032 Uiso calc R 1 1 . .
    H H41C 0.1452 0.0144 0.6363 0.032 Uiso calc R 1 1 . .
    C C42 -0.1203(4) 0.1148(2) 0.6464(3) 0.0212(10) Uani d . 1 1 . .
    H H42A -0.1444 0.1681 0.6670 0.032 Uiso calc R 1 1 . .
    H H42B -0.1722 0.0719 0.6678 0.032 Uiso calc R 1 1 . .
    H H42C -0.1297 0.1155 0.5916 0.032 Uiso calc R 1 1 . .
    C C5 0.0380(3) 0.0919(2) 0.7508(2) 0.0123(8) Uani d . 1 1 . .
    C C51 0.0327(3) 0.00532(19) 0.7833(3) 0.0152(8) Uani d . 1 1 . .
    H H51A 0.0898 -0.0300 0.7561 0.023 Uiso calc R 1 1 . .
    H H51B -0.0503 -0.0163 0.7781 0.023 Uiso calc R 1 1 . .
    H H51C 0.0550 0.0068 0.8366 0.023 Uiso calc R 1 1 . .
    C C52 -0.0384(4) 0.1492(2) 0.7990(2) 0.0182(9) Uani d . 1 1 . .
    H H52A -0.0049 0.1509 0.8500 0.027 Uiso calc R 1 1 . .
    H H52B -0.1227 0.1293 0.8007 0.027 Uiso calc R 1 1 . .
    H H52C -0.0368 0.2043 0.7772 0.027 Uiso calc R 1 1 . .
    C C61 0.3018(5) 0.3519(3) 0.9191(3) 0.0120(10) Uani d . 1 1 . .
    C C62 0.1749(4) 0.3585(3) 0.9323(3) 0.0151(11) Uani d . 1 1 . .
    H H62 0.1184 0.3309 0.9007 0.018 Uiso calc R 1 1 . .
    C C63 0.1342(4) 0.4053(2) 0.9912(3) 0.0158(10) Uani d . 1 1 . .
    H H63 0.0492 0.4087 1.0011 0.019 Uiso calc R 1 1 . .
    C C64 0.2152(4) 0.4477(2) 1.0365(3) 0.0204(13) Uani d . 1 1 . .
    H H64 0.1863 0.4802 1.0770 0.024 Uiso calc R 1 1 . .
    C C65 0.3385(4) 0.4421(2) 1.0219(3) 0.0188(10) Uani d . 1 1 . .
    H H65 0.3943 0.4717 1.0524 0.023 Uiso calc R 1 1 . .
    C C66 0.3823(4) 0.3943(2) 0.9639(3) 0.0172(11) Uani d . 1 1 . .
    H H66 0.4676 0.3907 0.9550 0.021 Uiso calc R 1 1 . .
    C C71 0.3430(3) 0.1828(2) 0.8771(2) 0.0112(7) Uani d . 1 1 . .
    C C72 0.4035(3) 0.1196(2) 0.8402(2) 0.0146(8) Uani d . 1 1 . .
    H H72 0.4541 0.1316 0.7983 0.018 Uiso calc R 1 1 . .
    C C73 0.3906(4) 0.0390(2) 0.8641(2) 0.0140(8) Uani d . 1 1 . .
    H H73 0.4335 -0.0037 0.8394 0.017 Uiso calc R 1 1 . .
    C C74 0.3157(4) 0.0214(2) 0.9236(3) 0.0216(10) Uani d . 1 1 . .
    H H74 0.3058 -0.0338 0.9392 0.026 Uiso calc R 1 1 . .
    C C75 0.2541(6) 0.08333(18) 0.9614(2) 0.0217(8) Uani d . 1 1 . .
    H H75 0.2025 0.0707 1.0027 0.026 Uiso calc R 1 1 . .
    C C76 0.2690(4) 0.16424(19) 0.9379(2) 0.0168(10) Uani d . 1 1 . .
    H H76 0.2279 0.2070 0.9637 0.020 Uiso calc R 1 1 . .
    C C81 0.5210(3) 0.3057(2) 0.8386(2) 0.0130(8) Uani d . 1 1 . .
    C C82 0.5652(4) 0.3742(2) 0.8016(2) 0.0176(9) Uani d . 1 1 . .
    H H82 0.5099 0.4106 0.7776 0.021 Uiso calc R 1 1 . .
    C C83 0.6886(4) 0.3902(2) 0.7994(2) 0.0198(10) Uani d . 1 1 . .
    H H83 0.7176 0.4376 0.7740 0.024 Uiso calc R 1 1 . .
    C C84 0.7713(4) 0.33728(19) 0.8340(2) 0.0187(10) Uani d . 1 1 . .
    H H84 0.8564 0.3475 0.8312 0.022 Uiso calc R 1 1 . .
    C C85 0.7275(4) 0.2695(2) 0.8726(2) 0.0186(11) Uani d . 1 1 . .
    H H85 0.7827 0.2335 0.8972 0.022 Uiso calc R 1 1 . .
    C C86 0.6027(4) 0.2543(2) 0.8753(2) 0.0147(9) Uani d . 1 1 . .
    H H86 0.5730 0.2084 0.9026 0.018 Uiso calc R 1 1 . .
loop_
    _atom_site_aniso_label
    _atom_site_aniso_U_11
    _atom_site_aniso_U_22
    _atom_site_aniso_U_33
    _atom_site_aniso_U_12
    _atom_site_aniso_U_13
    _atom_site_aniso_U_23
    Re1 0.00898(5) 0.00806(5) 0.00874(5) 0.00034(11) 0.00038(11) 0.00042(6)
    Cl1 0.0147(4) 0.0095(4) 0.0175(6) -0.0004(4) -0.0008(4) -0.0002(4)
    Cl2 0.0188(5) 0.0149(4) 0.0123(5) 0.0020(4) -0.0035(4) 0.0022(4)
    P1 0.0096(4) 0.0098(4) 0.0111(5) 0.0000(4) 0.0007(4) 0.0001(4)
    P2 0.0103(5) 0.0090(4) 0.0103(5) -0.0007(4) 0.0009(4) 0.0005(4)
    O1 0.0119(12) 0.0116(11) 0.0128(14) 0.0021(11) -0.0004(11) -0.0025(12)
    O2 0.0115(13) 0.0099(11) 0.0109(15) 0.0009(10) 0.0006(12) -0.0020(11)
    O3 0.0121(14) 0.0088(11) 0.0172(16) 0.0009(11) 0.0043(12) -0.0028(11)
    O4 0.0118(13) 0.0113(12) 0.0127(15) -0.0056(11) -0.0016(11) -0.0002(11)
    O5 0.0073(13) 0.0110(12) 0.0177(16) -0.0029(10) 0.0002(11) 0.0031(10)
    C2 0.0093(19) 0.0145(19) 0.018(2) 0.0020(16) 0.0008(16) -0.0021(16)
    C21 0.013(2) 0.0197(19) 0.021(2) 0.0000(17) -0.0012(18) -0.0044(18)
    C22 0.032(3) 0.019(2) 0.015(2) -0.0042(19) 0.008(2) -0.0013(17)
    C3 0.0088(18) 0.012(2) 0.014(2) -0.0009(15) 0.0063(15) -0.0008(16)
    C31 0.017(2) 0.019(2) 0.021(3) -0.0040(18) 0.0053(19) -0.0056(18)
    C32 0.0186(19) 0.0193(19) 0.018(2) 0.0014(19) 0.0002(17) -0.0032(18)
    C4 0.015(2) 0.0105(17) 0.015(2) -0.0044(16) -0.0013(18) 0.0012(17)
    C41 0.025(2) 0.017(2) 0.021(3) -0.0075(19) 0.000(2) -0.0085(18)
    C42 0.011(2) 0.027(2) 0.025(3) -0.0013(18) -0.0033(19) 0.0050(19)
    C5 0.0083(18) 0.0106(17) 0.018(2) -0.0027(15) -0.0002(16) 0.0013(16)
    C51 0.0129(18) 0.0144(17) 0.018(2) -0.0037(15) 0.0045(19) 0.0018(18)
    C52 0.020(2) 0.0138(18) 0.020(3) -0.0009(17) 0.0081(18) 0.0010(16)
    C61 0.017(2) 0.0074(19) 0.011(2) 0.0015(17) 0.0019(19) 0.0020(16)
    C62 0.016(2) 0.014(2) 0.015(3) 0.001(2) -0.003(2) 0.0004(19)
    C63 0.019(2) 0.015(2) 0.014(3) 0.0072(19) 0.003(2) 0.0048(19)
    C64 0.042(4) 0.0092(17) 0.010(2) 0.0057(18) 0.0033(19) -0.0015(15)
    C65 0.028(3) 0.013(2) 0.016(3) -0.003(2) -0.003(2) -0.0015(18)
    C66 0.017(2) 0.013(2) 0.022(3) -0.0013(18) 0.004(2) -0.0001(19)
    C71 0.0128(18) 0.0075(15) 0.013(2) -0.0026(17) -0.0013(15) 0.0009(17)
    C72 0.0113(19) 0.0163(19) 0.016(2) -0.0032(16) -0.0008(17) 0.0007(17)
    C73 0.016(2) 0.0116(17) 0.015(2) -0.0005(17) -0.0046(17) -0.0018(16)
    C74 0.030(3) 0.013(2) 0.021(3) -0.0036(18) -0.004(2) 0.0073(17)
    C75 0.030(2) 0.0160(15) 0.019(2) -0.002(3) 0.008(3) 0.0074(14)
    C76 0.017(3) 0.0129(17) 0.021(2) 0.0001(16) -0.0001(17) -0.0020(13)
    C81 0.0172(19) 0.0130(19) 0.009(2) 0.0002(16) -0.0014(16) -0.0031(16)
    C82 0.016(2) 0.0163(19) 0.021(2) 0.0007(17) -0.0018(17) -0.0005(17)
    C83 0.014(2) 0.0195(19) 0.026(3) -0.0048(17) -0.0013(18) 0.0036(17)
    C84 0.012(3) 0.0197(18) 0.025(2) -0.0008(15) -0.0019(17) -0.0050(15)
    C85 0.019(3) 0.0146(16) 0.022(2) 0.0078(17) -0.0052(17) -0.0044(15)
    C86 0.017(2) 0.0096(17) 0.018(2) -0.0048(16) -0.0029(17) 0.0017(16)
_geom_special_details
;
All e.s.d.'s (except the e.s.d. in the dihedral angle between two l.s. planes)
are estimated using the full covariance matrix. The cell e.s.d.'s are taken
into account individually in the estimation of e.s.d.'s in distances, angles
and torsion angles; correlations between e.s.d.'s in cell parameters are only
used when they are defined by crystal symmetry. An approximate (isotropic)
treatment of cell e.s.d.'s is used for estimating e.s.d.'s involving l.s.
planes.
;
loop_
    _geom_bond_atom_site_label_1
    _geom_bond_atom_site_label_2
    _geom_bond_site_symmetry_2
    _geom_bond_distance
    _geom_bond_publ_flag
    Re1 O1 . 1.698(2) yes
    Re1 O2 . 1.877(3) yes
    Re1 P1 . 2.3659(12) yes
    Re1 P2 . 2.4883(12) yes
    Re1 Cl1 . 2.4461(10) yes
    Re1 Cl2 . 2.4339(10) yes
    P1 O3 . 1.592(3) no
    P1 O4 . 1.588(3) no
    P1 O5 . 1.580(3) no
    P2 C61 . 1.840(4) no
    P2 C71 . 1.831(4) no
    P2 C81 . 1.822(4) no
    O2 C2 . 1.432(4) no
    O3 C3 . 1.468(4) no
    O4 C4 . 1.484(4) no
    O5 C5 . 1.481(4) no
    C2 C21 . 1.526(5) no
    C2 C22 . 1.534(5) no
    C2 C3 . 1.571(5) no
    C21 H21A . 0.9800 no
    C21 H21B . 0.9800 no
    C21 H21C . 0.9800 no
    C22 H22A . 0.9800 no
    C22 H22B . 0.9800 no
    C22 H22C . 0.9800 no
    C3 C31 . 1.511(5) no
    C3 C32 . 1.520(5) no
    C31 H31A . 0.9800 no
    C31 H31B . 0.9800 no
    C31 H31C . 0.9800 no
    C32 H32A . 0.9800 no
    C32 H32B . 0.9800 no
    C32 H32C . 0.9800 no
    C4 C41 . 1.515(5) no
    C4 C42 . 1.525(5) no
    C4 C5 . 1.534(6) no
    C41 H41A . 0.9800 no
    C41 H41B . 0.9800 no
    C41 H41C . 0.9800 no
    C42 H42A . 0.9800 no
    C42 H42B . 0.9800 no
    C42 H42C . 0.9800 no
    C5 C52 . 1.520(5) no
    C5 C51 . 1.529(5) no
    C51 H51A . 0.9800 no
    C51 H51B . 0.9800 no
    C51 H51C . 0.9800 no
    C52 H52A . 0.9800 no
    C52 H52B . 0.9800 no
    C52 H52C . 0.9800 no
    C61 C66 . 1.377(6) no
    C61 C62 . 1.415(5) no
    C62 C63 . 1.372(6) no
    C62 H62 . 0.9500 no
    C63 C64 . 1.384(6) no
    C63 H63 . 0.9500 no
    C64 C65 . 1.380(6) no
    C64 H64 . 0.9500 no
    C65 C66 . 1.380(6) no
    C65 H65 . 0.9500 no
    C66 H66 . 0.9500 no
    C71 C76 . 1.386(5) no
    C71 C72 . 1.391(5) no
    C72 C73 . 1.390(5) no
    C72 H72 . 0.9500 no
    C73 C74 . 1.369(6) no
    C73 H73 . 0.9500 no
    C74 C75 . 1.390(6) no
    C74 H74 . 0.9500 no
    C75 C76 . 1.395(4) no
    C75 H75 . 0.9500 no
    C76 H76 . 0.9500 no
    C81 C82 . 1.386(5) no
    C81 C86 . 1.390(5) no
    C82 C83 . 1.378(5) no
    C82 H82 . 0.9500 no
    C83 C84 . 1.396(5) no
    C83 H83 . 0.9500 no
    C84 C85 . 1.389(5) no
    C84 H84 . 0.9500 no
    C85 C86 . 1.391(6) no
    C85 H85 . 0.9500 no
    C86 H86 . 0.9500 no
loop_
    _geom_angle_atom_site_label_1
    _geom_angle_atom_site_label_2
    _geom_angle_atom_site_label_3
    _geom_angle_site_symmetry_1
    _geom_angle_site_symmetry_3
    _geom_angle
    _geom_angle_publ_flag
    O1 Re1 O2 . . 168.36(10) no
    O1 Re1 P1 . . 87.13(8) no
    O2 Re1 P1 . . 81.45(8) no
    O1 Re1 P2 . . 89.15(9) no
    O2 Re1 P2 . . 89.63(9) no
    O1 Re1 Cl2 . . 92.42(9) no
    O2 Re1 Cl2 . . 89.82(9) no
    P1 Re1 Cl2 . . 89.96(3) no
    O1 Re1 Cl1 . . 97.83(8) no
    O2 Re1 Cl1 . . 93.73(8) no
    P1 Re1 Cl1 . . 173.56(3) no
    P2 Re1 Cl2 . . 174.79(3) no
    Cl1 Re1 Cl2 . . 85.74(3) no
    P1 Re1 P2 . . 95.09(3) no
    Cl1 Re1 P2 . . 89.12(3) no
    O5 P1 O4 . . 97.57(14) no
    O5 P1 O3 . . 101.19(13) no
    O4 P1 O3 . . 111.19(15) no
    O5 P1 Re1 . . 121.00(10) no
    O4 P1 Re1 . . 113.50(10) no
    O3 P1 Re1 . . 111.16(9) no
    C81 P2 C71 . . 104.11(17) no
    C81 P2 C61 . . 104.6(2) no
    C71 P2 C61 . . 104.15(19) no
    C81 P2 Re1 . . 114.21(13) no
    C71 P2 Re1 . . 116.91(12) no
    C61 P2 Re1 . . 111.59(15) no
    C2 O2 Re1 . . 154.5(2) no
    C3 O3 P1 . . 125.9(2) no
    C4 O4 P1 . . 111.0(2) no
    C5 O5 P1 . . 111.7(2) no
    O2 C2 C21 . . 109.0(3) no
    O2 C2 C22 . . 105.8(3) no
    C21 C2 C22 . . 108.9(3) no
    O2 C2 C3 . . 109.6(3) no
    C21 C2 C3 . . 112.2(3) no
    C22 C2 C3 . . 111.1(3) no
    C2 C21 H21A . . 109.5 no
    C2 C21 H21B . . 109.5 no
    H21A C21 H21B . . 109.5 no
    C2 C21 H21C . . 109.5 no
    H21A C21 H21C . . 109.5 no
    H21B C21 H21C . . 109.5 no
    C2 C22 H22A . . 109.5 no
    C2 C22 H22B . . 109.5 no
    H22A C22 H22B . . 109.5 no
    C2 C22 H22C . . 109.5 no
    H22A C22 H22C . . 109.5 no
    H22B C22 H22C . . 109.5 no
    O3 C3 C31 . . 104.1(3) no
    O3 C3 C32 . . 108.7(3) no
    C31 C3 C32 . . 109.6(3) no
    O3 C3 C2 . . 108.5(3) no
    C31 C3 C2 . . 113.0(3) no
    C32 C3 C2 . . 112.6(3) no
    C3 C31 H31A . . 109.5 no
    C3 C31 H31B . . 109.5 no
    H31A C31 H31B . . 109.5 no
    C3 C31 H31C . . 109.5 no
    H31A C31 H31C . . 109.5 no
    H31B C31 H31C . . 109.5 no
    C3 C32 H32A . . 109.5 no
    C3 C32 H32B . . 109.5 no
    H32A C32 H32B . . 109.5 no
    C3 C32 H32C . . 109.5 no
    H32A C32 H32C . . 109.5 no
    H32B C32 H32C . . 109.5 no
    O4 C4 C41 . . 107.0(3) no
    O4 C4 C42 . . 106.3(3) no
    C41 C4 C42 . . 110.7(3) no
    O4 C4 C5 . . 102.8(3) no
    C41 C4 C5 . . 114.6(3) no
    C42 C4 C5 . . 114.4(4) no
    C4 C41 H41A . . 109.5 no
    C4 C41 H41B . . 109.5 no
    H41A C41 H41B . . 109.5 no
    C4 C41 H41C . . 109.5 no
    H41A C41 H41C . . 109.5 no
    H41B C41 H41C . . 109.5 no
    C4 C42 H42A . . 109.5 no
    C4 C42 H42B . . 109.5 no
    H42A C42 H42B . . 109.5 no
    C4 C42 H42C . . 109.5 no
    H42A C42 H42C . . 109.5 no
    H42B C42 H42C . . 109.5 no
    O5 C5 C52 . . 107.3(3) no
    O5 C5 C51 . . 106.4(3) no
    C52 C5 C51 . . 109.6(3) no
    O5 C5 C4 . . 103.4(3) no
    C52 C5 C4 . . 114.5(3) no
    C51 C5 C4 . . 114.9(3) no
    C5 C51 H51A . . 109.5 no
    C5 C51 H51B . . 109.5 no
    H51A C51 H51B . . 109.5 no
    C5 C51 H51C . . 109.5 no
    H51A C51 H51C . . 109.5 no
    H51B C51 H51C . . 109.5 no
    C5 C52 H52A . . 109.5 no
    C5 C52 H52B . . 109.5 no
    H52A C52 H52B . . 109.5 no
    C5 C52 H52C . . 109.5 no
    H52A C52 H52C . . 109.5 no
    H52B C52 H52C . . 109.5 no
    C66 C61 C62 . . 119.7(5) no
    C66 C61 P2 . . 120.8(4) no
    C62 C61 P2 . . 119.5(4) no
    C63 C62 C61 . . 119.3(5) no
    C63 C62 H62 . . 120.4 no
    C61 C62 H62 . . 120.4 no
    C62 C63 C64 . . 121.0(4) no
    C62 C63 H63 . . 119.5 no
    C64 C63 H63 . . 119.5 no
    C65 C64 C63 . . 119.0(5) no
    C65 C64 H64 . . 120.5 no
    C63 C64 H64 . . 120.5 no
    C64 C65 C66 . . 121.3(5) no
    C64 C65 H65 . . 119.4 no
    C66 C65 H65 . . 119.4 no
    C61 C66 C65 . . 119.7(5) no
    C61 C66 H66 . . 120.2 no
    C65 C66 H66 . . 120.2 no
    C76 C71 C72 . . 119.0(3) no
    C76 C71 P2 . . 121.6(3) no
    C72 C71 P2 . . 119.3(3) no
    C73 C72 C71 . . 120.6(4) no
    C73 C72 H72 . . 119.7 no
    C71 C72 H72 . . 119.7 no
    C74 C73 C72 . . 119.8(4) no
    C74 C73 H73 . . 120.1 no
    C72 C73 H73 . . 120.1 no
    C73 C74 C75 . . 120.8(4) no
    C73 C74 H74 . . 119.6 no
    C75 C74 H74 . . 119.6 no
    C74 C75 C76 . . 119.1(4) no
    C74 C75 H75 . . 120.4 no
    C76 C75 H75 . . 120.4 no
    C71 C76 C75 . . 120.7(4) no
    C71 C76 H76 . . 119.7 no
    C75 C76 H76 . . 119.7 no
    C82 C81 C86 . . 119.1(3) no
    C82 C81 P2 . . 119.2(3) no
    C86 C81 P2 . . 121.6(3) no
    C83 C82 C81 . . 120.7(4) no
    C83 C82 H82 . . 119.7 no
    C81 C82 H82 . . 119.7 no
    C82 C83 C84 . . 120.5(4) no
    C82 C83 H83 . . 119.8 no
    C84 C83 H83 . . 119.8 no
    C85 C84 C83 . . 119.2(4) no
    C85 C84 H84 . . 120.4 no
    C83 C84 H84 . . 120.4 no
    C84 C85 C86 . . 119.9(4) no
    C84 C85 H85 . . 120.0 no
    C86 C85 H85 . . 120.0 no
    C81 C86 C85 . . 120.6(4) no
    C81 C86 H86 . . 119.7 no
    C85 C86 H86 . . 119.7 no
loop_
    _geom_torsion_atom_site_label_1
    _geom_torsion_atom_site_label_2
    _geom_torsion_atom_site_label_3
    _geom_torsion_atom_site_label_4
    _geom_torsion_site_symmetry_1
    _geom_torsion_site_symmetry_2
    _geom_torsion_site_symmetry_3
    _geom_torsion_site_symmetry_4
    _geom_torsion
    _geom_torsion_publ_flag
    O1 RE1 P1 O5 . . . . -51.92(14) no
    O2 RE1 P1 O5 . . . . 125.82(14) no
    Cl2 RE1 P1 O5 . . . . -144.35(12) no
    P2 RE1 P1 O5 . . . . 36.96(12) no
    O1 RE1 P1 O4 . . . . 63.47(14) no
    O2 RE1 P1 O4 . . . . -118.78(14) no
    Cl2 RE1 P1 O4 . . . . -28.96(12) no
    P2 RE1 P1 O4 . . . . 152.35(12) no
    O1 RE1 P1 O3 . . . . -170.31(15) no
    O2 RE1 P1 O3 . . . . 7.44(14) no
    Cl2 RE1 P1 O3 . . . . 97.26(12) no
    P2 RE1 P1 O3 . . . . -81.42(12) no
    O1 RE1 P2 C81 . . . . -161.66(14) no
    O2 RE1 P2 C81 . . . . 29.91(14) no
    P1 RE1 P2 C81 . . . . 111.30(12) no
    Cl1 RE1 P2 C81 . . . . -63.82(12) no
    O1 RE1 P2 C71 . . . . 76.47(16) no
    O2 RE1 P2 C71 . . . . -91.95(15) no
    P1 RE1 P2 C71 . . . . -10.57(14) no
    Cl1 RE1 P2 C71 . . . . 174.32(14) no
    O1 RE1 P2 C61 . . . . -43.24(18) no
    O2 RE1 P2 C61 . . . . 148.34(17) no
    P1 RE1 P2 C61 . . . . -130.28(16) no
    Cl1 RE1 P2 C61 . . . . 54.60(16) no
    O1 RE1 O2 C2 . . . . 23.7(10) no
    P1 RE1 O2 C2 . . . . 12.4(6) no
    Cl2 RE1 O2 C2 . . . . -77.5(6) no
    Cl1 RE1 O2 C2 . . . . -163.3(6) no
    P2 RE1 O2 C2 . . . . 107.6(6) no
    O5 P1 O3 C3 . . . . -179.1(3) no
    O4 P1 O3 C3 . . . . 78.1(3) no
    RE1 P1 O3 C3 . . . . -49.4(3) no
    O5 P1 O4 C4 . . . . -14.6(3) no
    O3 P1 O4 C4 . . . . 90.5(2) no
    RE1 P1 O4 C4 . . . . -143.3(2) no
    O4 P1 O5 C5 . . . . -9.6(2) no
    O3 P1 O5 C5 . . . . -123.1(2) no
    RE1 P1 O5 C5 . . . . 113.7(2) no
    RE1 O2 C2 C21 . . . . -119.4(5) no
    RE1 O2 C2 C22 . . . . 123.7(5) no
    RE1 O2 C2 C3 . . . . 3.8(7) no
    P1 O3 C3 C31 . . . . -169.5(2) no
    P1 O3 C3 C32 . . . . -52.8(4) no
    P1 O3 C3 C2 . . . . 70.0(4) no
    O2 C2 C3 O3 . . . . -41.2(4) no
    C21 C2 C3 O3 . . . . 80.0(4) no
    C22 C2 C3 O3 . . . . -157.8(3) no
    O2 C2 C3 C31 . . . . -156.1(3) no
    C21 C2 C3 C31 . . . . -34.9(5) no
    C22 C2 C3 C31 . . . . 87.4(4) no
    O2 C2 C3 C32 . . . . 79.2(4) no
    C21 C2 C3 C32 . . . . -159.6(3) no
    C22 C2 C3 C32 . . . . -37.4(4) no
    P1 O4 C4 C41 . . . . -88.7(3) no
    P1 O4 C4 C42 . . . . 152.9(3) no
    P1 O4 C4 C5 . . . . 32.4(3) no
    P1 O5 C5 C52 . . . . -92.2(3) no
    P1 O5 C5 C51 . . . . 150.6(2) no
    P1 O5 C5 C4 . . . . 29.1(3) no
    O4 C4 C5 O5 . . . . -36.4(3) no
    C41 C4 C5 O5 . . . . 79.3(4) no
    C42 C4 C5 O5 . . . . -151.2(3) no
    O4 C4 C5 C52 . . . . 79.9(4) no
    C41 C4 C5 C52 . . . . -164.3(3) no
    C42 C4 C5 C52 . . . . -34.9(4) no
    O4 C4 C5 C51 . . . . -151.9(3) no
    C41 C4 C5 C51 . . . . -36.2(5) no
    C42 C4 C5 C51 . . . . 93.2(4) no
    C81 P2 C61 C66 . . . . -5.3(4) no
    C71 P2 C61 C66 . . . . 103.7(4) no
    RE1 P2 C61 C66 . . . . -129.3(3) no
    C81 P2 C61 C62 . . . . 173.9(4) no
    C71 P2 C61 C62 . . . . -77.1(5) no
    RE1 P2 C61 C62 . . . . 49.9(5) no
    C66 C61 C62 C63 . . . . -2.0(8) no
    P2 C61 C62 C63 . . . . 178.8(3) no
    C61 C62 C63 C64 . . . . 1.8(7) no
    C62 C63 C64 C65 . . . . -0.3(7) no
    C63 C64 C65 C66 . . . . -0.9(7) no
    C62 C61 C66 C65 . . . . 0.8(7) no
    P2 C61 C66 C65 . . . . -180.0(3) no
    C64 C65 C66 C61 . . . . 0.6(7) no
    C81 P2 C71 C76 . . . . 127.8(3) no
    C61 P2 C71 C76 . . . . 18.4(4) no
    RE1 P2 C71 C76 . . . . -105.2(3) no
    C81 P2 C71 C72 . . . . -55.3(3) no
    C61 P2 C71 C72 . . . . -164.7(3) no
    RE1 P2 C71 C72 . . . . 71.7(3) no
    C76 C71 C72 C73 . . . . -0.4(6) no
    P2 C71 C72 C73 . . . . -177.4(3) no
    C71 C72 C73 C74 . . . . 1.3(6) no
    C72 C73 C74 C75 . . . . -1.2(7) no
    C73 C74 C75 C76 . . . . 0.2(8) no
    C72 C71 C76 C75 . . . . -0.6(7) no
    P2 C71 C76 C75 . . . . 176.2(4) no
    C74 C75 C76 C71 . . . . 0.7(8) no
    C71 P2 C81 C82 . . . . 168.6(3) no
    C61 P2 C81 C82 . . . . -82.3(4) no
    RE1 P2 C81 C82 . . . . 40.0(3) no
    C71 P2 C81 C86 . . . . -14.1(4) no
    C61 P2 C81 C86 . . . . 94.9(3) no
    RE1 P2 C81 C86 . . . . -142.8(3) no
    C86 C81 C82 C83 . . . . 1.8(6) no
    P2 C81 C82 C83 . . . . 179.2(3) no
    C81 C82 C83 C84 . . . . 0.3(7) no
    C82 C83 C84 C85 . . . . -1.8(6) no
    C83 C84 C85 C86 . . . . 1.1(6) no
    C82 C81 C86 C85 . . . . -2.5(6) no
    P2 C81 C86 C85 . . . . -179.8(3) no
    C84 C85 C86 C81 . . . . 1.1(6) no
loop_
    _geom_hbond_atom_site_label_D
    _geom_hbond_atom_site_label_H
    _geom_hbond_atom_site_label_A
    _geom_hbond_site_symmetry_A
    _geom_hbond_distance_DH
    _geom_hbond_distance_HA
    _geom_hbond_distance_DA
    _geom_hbond_angle_DHA
    _geom_hbond_publ_flag
    C31 H31B Cl2 4_556 0.98 2.86 3.796(4) 161 yes
    C42 H42B Cl1 3_546 0.98 2.87 3.830(4) 167 yes
    C51 H51B Cl1 3_546 0.98 2.85 3.809(4) 166 yes
    C65 H65 Cl2 2_565 0.95 2.91 3.514(4) 123 yes
_iucr_refine_instructions_details
;
TITL ASKA
CELL 0.71073  10.9630  16.3280  17.7970  90.000  90.000  90.000
ZERR    4.00   0.0030   0.0040   0.0050   0.000   0.000   0.000
LATT -1
SYMM 1/2-x,-y,1/2+z
SYMM -x,1/2+y,1/2-z
SYMM 1/2+x,1/2-y,-z
SFAC C H O P CL RE
UNIT 120 156 20 8 8 4
TEMP -173
OMIT 0 60
L.S. 10
CONF
ACTA 55
BOND $H
FMAP 2
PLAN 20
WGHT    0.011100
FVAR       0.61207
RE1    6    0.249598    0.319412    0.721741    11.00000    0.00898    0.00806 =
         0.00874    0.00042    0.00038    0.00034
CL1   5    0.307467    0.463170    0.736709    11.00000    0.01465    0.00947 =
         0.01753   -0.00024   -0.00083   -0.00040
CL2   5    0.152806    0.362911    0.605314    11.00000    0.01882    0.01493 =
         0.01229    0.00224   -0.00347    0.00202
P1    4    0.201983    0.181529    0.693280    11.00000    0.00960    0.00978 =
         0.01109    0.00006    0.00071    0.00001
P2    4    0.357062    0.287544    0.841371    11.00000    0.01034    0.00896 =
         0.01029    0.00048    0.00086   -0.00074
O1    3    0.115924    0.322970    0.769769    11.00000    0.01194    0.01161 =
         0.01276   -0.00252   -0.00038    0.00207
O2    3    0.391473    0.292512    0.668135    11.00000    0.01152    0.00990 =
         0.01086   -0.00195    0.00058    0.00093
O3    3    0.315063    0.136160    0.655693    11.00000    0.01214    0.00876 =
         0.01716   -0.00285    0.00427    0.00089
O4    3    0.082452    0.171544    0.643708    11.00000    0.01183    0.01132 =
         0.01275   -0.00017   -0.00157   -0.00565
O5    3    0.166530    0.118954    0.757386    11.00000    0.00728    0.01102 =
         0.01772    0.00312    0.00023   -0.00293
C2    1    0.464757    0.242174    0.620141    11.00000    0.00927    0.01450 =
         0.01772   -0.00209    0.00081    0.00202
C21   1    0.578988    0.215912    0.662768    11.00000    0.01254    0.01970 =
         0.02128   -0.00440   -0.00122    0.00000
AFIX 137
H21A  2    0.616406    0.263885    0.686511    11.00000   -1.50000
H21B  2    0.637116    0.191067    0.627690    11.00000   -1.50000
H21C  2    0.556816    0.175913    0.701485    11.00000   -1.50000
AFIX   0
C22   1    0.502406    0.297073    0.554119    11.00000    0.03244    0.01932 =
         0.01451   -0.00128    0.00765   -0.00418
AFIX 137
H22A  2    0.429508    0.321554    0.531508    11.00000   -1.50000
H22B  2    0.545268    0.264164    0.516390    11.00000   -1.50000
H22C  2    0.556489    0.340564    0.572291    11.00000   -1.50000
AFIX   0
C3    1    0.387651    0.166903    0.592360    11.00000    0.00884    0.01236 =
         0.01448   -0.00084    0.00630   -0.00090
C31   1    0.465555    0.094586    0.569823    11.00000    0.01718    0.01863 =
         0.02093   -0.00556    0.00531   -0.00397
AFIX 137
H31A  2    0.505678    0.071946    0.614431    11.00000   -1.50000
H31B  2    0.527490    0.112445    0.533655    11.00000   -1.50000
H31C  2    0.414006    0.052477    0.546770    11.00000   -1.50000
AFIX   0
C32   1    0.301932    0.188887    0.528304    11.00000    0.01863    0.01927 =
         0.01759   -0.00324    0.00016    0.00140
AFIX 137
H32A  2    0.246014    0.143168    0.519011    11.00000   -1.50000
H32B  2    0.349565    0.199873    0.482810    11.00000   -1.50000
H32C  2    0.254964    0.237789    0.541801    11.00000   -1.50000
AFIX   0
C4    1    0.012578    0.097687    0.666286    11.00000    0.01534    0.01051 =
         0.01524    0.00122   -0.00126   -0.00438
C41   1    0.061569    0.026741    0.620427    11.00000    0.02486    0.01732 =
         0.02101   -0.00851   -0.00039   -0.00754
AFIX 137
H41A  2    0.061205    0.041451    0.567042    11.00000   -1.50000
H41B  2    0.010001   -0.021529    0.628298    11.00000   -1.50000
H41C  2    0.145184    0.014419    0.636285    11.00000   -1.50000
AFIX   0
C42   1   -0.120334    0.114803    0.646401    11.00000    0.01132    0.02713 =
         0.02503    0.00495   -0.00327   -0.00131
AFIX 137
H42A  2   -0.144418    0.168077    0.666971    11.00000   -1.50000
H42B  2   -0.172232    0.071866    0.667810    11.00000   -1.50000
H42C  2   -0.129748    0.115462    0.591645    11.00000   -1.50000
AFIX   0
C5    1    0.038034    0.091914    0.750850    11.00000    0.00833    0.01058 =
         0.01805    0.00129   -0.00016   -0.00270
C51   1    0.032664    0.005323    0.783325    11.00000    0.01289    0.01436 =
         0.01830    0.00176    0.00450   -0.00369
AFIX 137
H51A  2    0.089824   -0.030029    0.756114    11.00000   -1.50000
H51B  2   -0.050264   -0.016337    0.778054    11.00000   -1.50000
H51C  2    0.054989    0.006818    0.836628    11.00000   -1.50000
AFIX   0
C52   1   -0.038391    0.149210    0.798959    11.00000    0.02037    0.01379 =
         0.02034    0.00102    0.00806   -0.00090
AFIX 137
H52A  2   -0.004935    0.150918    0.849999    11.00000   -1.50000
H52B  2   -0.122680    0.129310    0.800682    11.00000   -1.50000
H52C  2   -0.036834    0.204342    0.777216    11.00000   -1.50000
AFIX   0
C61   1    0.301752    0.351852    0.919101    11.00000    0.01706    0.00741 =
         0.01149    0.00197    0.00185    0.00154
C62   1    0.174869    0.358532    0.932307    11.00000    0.01617    0.01407 =
         0.01513    0.00038   -0.00253    0.00074
AFIX  43
H62   2    0.118424    0.330907    0.900715    11.00000   -1.20000
AFIX   0
C63   1    0.134241    0.405344    0.991240    11.00000    0.01852    0.01453 =
         0.01450    0.00483    0.00265    0.00720
AFIX  43
H63   2    0.049232    0.408722    1.001121    11.00000   -1.20000
AFIX   0
C64   1    0.215186    0.447713    1.036508    11.00000    0.04185    0.00920 =
         0.01003   -0.00147    0.00334    0.00571
AFIX  43
H64   2    0.186257    0.480200    1.077048    11.00000   -1.20000
AFIX   0
C65   1    0.338500    0.442097    1.021917    11.00000    0.02829    0.01263 =
         0.01554   -0.00150   -0.00307   -0.00299
AFIX  43
H65   2    0.394349    0.471711    1.052374    11.00000   -1.20000
AFIX   0
C66   1    0.382296    0.394285    0.963926    11.00000    0.01735    0.01276 =
         0.02162   -0.00012    0.00396   -0.00126
AFIX  43
H66   2    0.467557    0.390671    0.954985    11.00000   -1.20000
AFIX   0
C71   1    0.343028    0.182809    0.877079    11.00000    0.01283    0.00745 =
         0.01343    0.00094   -0.00128   -0.00260
C72   1    0.403509    0.119588    0.840191    11.00000    0.01128    0.01628 =
         0.01631    0.00072   -0.00085   -0.00322
AFIX  43
H72   2    0.454085    0.131592    0.798269    11.00000   -1.20000
AFIX   0
C73   1    0.390578    0.039005    0.864145    11.00000    0.01563    0.01160 =
         0.01477   -0.00179   -0.00463   -0.00045
AFIX  43
H73   2    0.433518   -0.003703    0.839356    11.00000   -1.20000
AFIX   0
C74   1    0.315742    0.021412    0.923585    11.00000    0.03029    0.01292 =
         0.02145    0.00729   -0.00360   -0.00362
AFIX  43
H74   2    0.305826   -0.033829    0.939188    11.00000   -1.20000
AFIX   0
C75   1    0.254105    0.083332    0.961383    11.00000    0.03038    0.01605 =
         0.01876    0.00743    0.00775   -0.00171
AFIX  43
H75   2    0.202530    0.070745    1.002695    11.00000   -1.20000
AFIX   0
C76   1    0.268976    0.164235    0.937851    11.00000    0.01700    0.01292 =
         0.02062   -0.00202   -0.00005    0.00007
AFIX  43
H76   2    0.227935    0.207008    0.963741    11.00000   -1.20000
AFIX   0
C81   1    0.521037    0.305661    0.838611    11.00000    0.01718    0.01302 =
         0.00874   -0.00313   -0.00135    0.00019
C82   1    0.565211    0.374226    0.801647    11.00000    0.01554    0.01634 =
         0.02080   -0.00047   -0.00183    0.00072
AFIX  43
H82   2    0.509889    0.410568    0.777640    11.00000   -1.20000
AFIX   0
C83   1    0.688609    0.390219    0.799365    11.00000    0.01368    0.01946 =
         0.02618    0.00359   -0.00134   -0.00483
AFIX  43
H83   2    0.717600    0.437598    0.774047    11.00000   -1.20000
AFIX   0
C84   1    0.771263    0.337278    0.834000    11.00000    0.01168    0.01974 =
         0.02477   -0.00497   -0.00188   -0.00082
AFIX  43
H84   2    0.856447    0.347499    0.831172    11.00000   -1.20000
AFIX   0
C85   1    0.727490    0.269486    0.872642    11.00000    0.01913    0.01465 =
         0.02203   -0.00442   -0.00523    0.00778
AFIX  43
H85   2    0.782710    0.233519    0.897207    11.00000   -1.20000
AFIX   0
C86   1    0.602703    0.254288    0.875350    11.00000    0.01665    0.00955 =
         0.01782    0.00172   -0.00294   -0.00479
AFIX  43
H86   2    0.573018    0.208371    0.902559    11.00000   -1.20000
HKLF 4
REM  ASKA
REM R1 =  0.0262 for   6813 Fo > 4sig(Fo)  and  0.0401 for all   8614 data
REM    369 parameters refined using      0 restraints
END
WGHT      0.0111      0.0000
REM Highest difference peak  1.214,  deepest hole -1.086,  1-sigma level  0.115
Q1    1   0.2507  0.3165  0.8331  11.00000  0.05    1.21
Q2    1   0.7500  0.5398  0.7796  11.00000  0.05    0.98
Q3    1   0.2475  0.2610  0.7223  11.00000  0.05    0.90
Q4    1   0.2548  0.3779  0.7177  11.00000  0.05    0.66
Q5    1   0.1863  0.3323  0.7486  11.00000  0.05    0.66
Q6    1   0.3238  0.3030  0.6966  11.00000  0.05    0.56
Q7    1   0.2733  0.3052  0.7842  11.00000  0.05    0.55
Q8    1   0.2954  0.2775  0.7423  11.00000  0.05    0.54
Q9    1   0.1730  0.3006  0.6976  11.00000  0.05    0.53
Q10   1   0.2881  0.1812  0.6933  11.00000  0.05    0.53
Q11   1   0.3256  0.3003  0.7503  11.00000  0.05    0.51
Q12   1   0.3136  0.3371  0.7474  11.00000  0.05    0.50
Q13   1   0.2500  0.3383  0.4876  11.00000  0.05    0.50
Q14   1   0.2287  0.2982  0.7850  11.00000  0.05    0.49
Q15   1   0.1505  0.2802  0.8361  11.00000  0.05    0.46
Q16   1   0.6591  0.2792  0.6406  11.00000  0.05    0.45
Q17   1   0.2484  0.2248  0.7247  11.00000  0.05    0.44
Q18   1   0.5376  0.3575  0.8317  11.00000  0.05    0.44
Q19   1   0.2426  0.3057  0.9287  11.00000  0.05    0.43
Q20   1   0.1959  0.0392  0.6192  11.00000  0.05    0.42
;
