# Supplementary material for: cis-Dichlorido[2,3-dimethyl-3-(4,4,5,5-tetra­methyl-1,3,2λ5-dioxaphospho­lan-2-yl­oxy)butan-2-olato-κ2 O,P]oxido(triphenyl­phosphane-κP)rhenium(V)
Source: Acta Crystallogr Sect E Struct Rep Online. 2012 Apr 18;68(Pt 5):m605–6. doi: 10.1107/S1600536812015565 (PMC3344344; doi:10.1107/S1600536812015565)
Supplement: Supplementary file 2 [file e-68-0m605-Isup2.hkl]

#
# h,k,l, Fc-squared, Fo-squared, sigma(Fo-squared) and status flag
#

data_I

_shelx_title 'ASKA'

_shelx_refln_list_code          4
_shelx_F_calc_maximum      342.18
_exptl_crystal_F_000      1592.00
_reflns_d_resolution_high  0.7107

loop_
 _symmetry_equiv_pos_as_xyz
 'x, y, z'
 '-x+1/2, -y, z+1/2'
 '-x, y+1/2, -z+1/2'
 'x+1/2, -y+1/2, -z'

_cell_length_a    10.9630
_cell_length_b    16.3280
_cell_length_c    17.7970
_cell_angle_alpha  90.000
_cell_angle_beta   90.000
_cell_angle_gamma  90.000

_shelx_F_squared_multiplier     1.000

loop_
 _refln_index_h
 _refln_index_k
 _refln_index_l
 _refln_F_squared_calc
 _refln_F_squared_meas
 _refln_F_squared_sigma
 _refln_observed_status
   4   0   0    26235.15    20615.27    311.91 o
   6   0   0    19561.63    19349.02    364.68 o
   8   0   0    25771.26    25718.49    493.86 o
  10   0   0    17981.09    18179.76    477.96 o
   3   1   0    16006.04    16418.70    165.29 o
   4   1   0      358.89      402.74     63.10 o
   5   1   0      705.65      908.45     79.43 o
   6   1   0     1546.60     1666.26     99.69 o
   7   1   0     9246.78     9346.37    559.96 o
   8   1   0      320.54      359.83    107.36 o
   9   1   0     6653.38     6391.19    208.37 o
  10   1   0      909.00      882.75    135.27 o
  11   1   0     4193.58     4440.89    211.36 o
  12   1   0        6.81        0.00    205.76 o
   3   2   0     4032.42     4296.47    143.67 o
   4   2   0    11983.77    11711.24    238.33 o
   5   2   0     2138.28     2319.63     95.12 o
   6   2   0    25980.82    26753.57    509.03 o
   7   2   0      839.46      769.24    132.62 o
   8   2   0    28529.19    27507.42    674.80 o
   9   2   0        0.20       43.32    109.13 o
  10   2   0    11435.38    10978.19    404.97 o
  11   2   0      393.24      128.24    207.43 o
  12   2   0     6924.81     7964.38    427.59 o
  13   2   0     1036.55     1420.13    276.10 o
   2   3   0        0.20       29.58     73.00 o
   3   3   0     8572.55     8487.74    194.50 o
   4   3   0      105.95      153.06     95.27 o
   5   3   0    23499.16    22244.48    287.15 o
   6   3   0      412.23      379.11     68.77 o
   7   3   0    52849.63    51289.12    928.25 o
   8   3   0     6297.45     6433.23    536.09 o
   9   3   0    61357.06    51494.46   6838.51 o
  10   3   0        4.73       40.90    211.06 o
  11   3   0    29211.88    28020.05    706.39 o
  12   3   0     1911.61     1697.53    297.64 o
  13   3   0    12068.49    12555.94    550.25 o
   0   4   0    34193.50    35895.97    258.86 o
   1   4   0      163.27      190.90     36.24 o
   2   4   0     6779.15     6992.70    254.49 o
   3   4   0     4029.21     4488.41    157.89 o
   4   4   0       21.03       86.42     84.96 o
   5   4   0      189.73      184.34    128.15 o
   6   4   0       45.00       73.89     48.46 o
   7   4   0        0.33       16.21     68.73 o
   8   4   0     1062.89     1067.40    110.38 o
   9   4   0      688.55      663.27    231.53 o
  10   4   0     1910.93     1667.62    271.04 o
  11   4   0      101.14        0.00    232.35 o
  12   4   0     1405.15     1464.57    303.75 o
  13   4   0        6.65       67.42    277.67 o
  14   4   0      629.35      346.49    301.88 o
   1   5   0    35610.96    36821.98    187.53 o
   2   5   0     7111.53     7049.96    218.37 o
   3   5   0    27004.10    26627.96    350.61 o
   4   5   0     4297.42     4195.38    176.66 o
   5   5   0    28496.18    29114.73    547.68 o
   6   5   0      283.48      348.79    182.15 o
   7   5   0    26084.22    24455.66    582.43 o
   8   5   0     1889.53     1938.22    259.54 o
   9   5   0    21181.46    20923.14    599.76 o
  10   5   0      995.84     1061.96    272.00 o
  11   5   0    17836.60    15676.98    596.11 o
  12   5   0       34.49       75.48    266.42 o
  13   5   0    12283.66    12670.24    600.13 o
  14   5   0       55.79        0.00    289.96 o
   0   6   0   105356.47   111106.07   1414.21 o
   1   6   0     3456.09     3550.72     72.27 o
   2   6   0    71507.93    72164.59    903.99 o
   3   6   0     7241.35     6965.45    202.54 o
   4   6   0    30492.99    29677.13    420.70 o
   5   6   0     2352.88     2983.97    235.18 o
   6   6   0    26523.63    25957.60    582.77 o
   7   6   0      809.64      734.75    218.23 o
   8   6   0    12086.38    11616.67    471.42 o
   9   6   0      180.49      262.69    247.66 o
  10   6   0    10156.68     9838.02    493.02 o
  11   6   0        1.62       78.46    268.32 o
  12   6   0    10727.59    11046.21    555.05 o
  13   6   0       47.91       70.58    306.35 o
  14   6   0     6797.21     6337.70    509.09 o
   1   7   0     3184.78     3315.75     73.63 o
   2   7   0     2162.86     2426.80     70.82 o
   3   7   0      787.13      777.10    102.44 o
   4   7   0     6820.31     7529.08    236.63 o
   5   7   0       10.18      104.44    167.00 o
   6   7   0        4.74        8.97    181.63 o
   7   7   0     2087.62     1691.98    262.56 o
   8   7   0      728.92      929.69    276.54 o
   9   7   0       10.94        0.00    237.02 o
  10   7   0      690.33      792.56    279.46 o
  11   7   0      395.77      367.03    280.91 o
  12   7   0       11.36       94.19    325.11 o
  13   7   0        3.92        5.23    344.18 o
  14   7   0       51.75        0.00    342.26 o
   0   8   0    48491.68    49241.85   1240.56 o
   1   8   0     2336.76     2499.48     70.06 o
   2   8   0    61043.71    62196.22    590.15 o
   3   8   0     4272.83     4282.35    227.47 o
   4   8   0    49594.46    47653.66    569.58 o
   5   8   0      489.24      443.24    219.74 o
   6   8   0    38212.14    36570.39    745.48 o
   7   8   0     6496.12     6418.04    389.35 o
   8   8   0    26699.07    25390.29    709.32 o
   9   8   0      878.33      578.94    277.83 o
  10   8   0     9235.63     9730.47    522.34 o
  11   8   0      932.49      819.51    334.50 o
  12   8   0     9091.26     8574.90    547.41 o
  13   8   0      684.41      761.76    379.33 o
  14   8   0     5926.36     5470.94    542.64 o
   1   9   0    18302.05    18358.17    166.33 o
   2   9   0       35.07       53.47     47.15 o
   3   9   0    29961.26    30827.06    727.51 o
   4   9   0      304.03      322.76    122.23 o
   5   9   0    27338.84    26197.84    630.68 o
   6   9   0     6916.94     6950.33    410.79 o
   7   9   0     3083.39     3276.96    353.68 o
   8   9   0     2015.48     1749.60    320.75 o
   9   9   0     8653.96     7188.75    456.14 o
  10   9   0      157.24      223.47    312.32 o
  11   9   0     7758.24     7317.04    522.29 o
  12   9   0     3428.62     3492.96    460.09 o
  13   9   0    11124.55    11443.40    671.99 o
  14   9   0     1076.04     1504.16    404.62 o
   0  10   0     7129.43     7348.55    190.19 o
   1  10   0      496.96      540.36     49.32 o
   2  10   0       85.14       88.48     49.73 o
   3  10   0      852.29      848.97     75.00 o
   4  10   0     3979.23     4150.88    175.51 o
   5  10   0      166.61      184.13    239.36 o
   6  10   0     2777.46     2831.07    322.28 o
   7  10   0      263.05      154.75    274.24 o
   8  10   0     8252.42     8115.81    481.77 o
   9  10   0      438.47      238.62    289.67 o
  10  10   0     2613.70     2290.85    392.04 o
  11  10   0      956.64      918.23    364.84 o
  12  10   0      942.46      928.85    372.89 o
  13  10   0        0.32       -0.02    376.32 o
   1  11   0     8471.37     8304.67    122.20 o
   2  11   0     2335.20     2573.49     98.63 o
   3  11   0    26636.14    25842.66    263.80 o
   4  11   0      359.37      239.95    114.23 o
   5  11   0    35989.32    37021.34   1116.04 o
   6  11   0     3210.22     3027.99    360.31 o
   7  11   0    53869.02    52201.62   1036.29 o
   8  11   0      420.38      623.78    296.96 o
   9  11   0    20784.78    22293.65    765.75 o
  10  11   0        7.76      232.87    342.19 o
  11  11   0    16976.73    18398.80    768.54 o
  12  11   0      191.52      312.59    377.58 o
  13  11   0    12016.32    11047.99    701.92 o
   0  12   0     1357.12     1348.99    107.49 o
   1  12   0     1237.13     1238.94     79.92 o
   2  12   0     3776.98     3999.35    117.32 o
   3  12   0      271.23      196.10     79.00 o
   4  12   0    22432.52    21684.18    531.99 o
   5  12   0     1694.28     1665.36    201.65 o
   6  12   0    18258.21    18127.86    473.38 o
   7  12   0      101.52      195.87    188.39 o
   8  12   0     8380.03     8376.63    536.77 o
   9  12   0       64.26        0.00    333.14 o
  10  12   0     4097.86     3179.69    453.76 o
  11  12   0      426.42      360.00    356.80 o
  12  12   0     1297.72     1367.53    476.21 o
  13  12   0       96.52        0.00    466.28 o
   1  13   0    10823.69    10836.10    167.81 o
   2  13   0     1365.92     1289.58    112.48 o
   3  13   0    13079.87    12677.69    342.06 o
   4  13   0       55.55      249.66    151.92 o
   5  13   0    12877.42    12496.61    786.81 o
   6  13   0       84.43      213.43    188.73 o
   7  13   0    12699.80    12049.13    435.18 o
   8  13   0      234.08      132.00    221.57 o
   9  13   0     7550.03     7257.27    561.02 o
  10  13   0      190.39       39.99    395.68 o
  11  13   0     2699.17     3224.69    480.89 o
  12  13   0      273.34      258.16    456.20 o
   0  14   0    43574.09    44440.59    770.27 o
   1  14   0       53.23      114.57    135.09 o
   2  14   0    32429.87    32876.91    461.29 o
   3  14   0       55.55        0.00    116.86 o
   4  14   0    30229.94    28837.93    766.02 o
   5  14   0       14.66        0.00    273.13 o
   6  14   0    27657.86    29408.09    841.37 o
   7  14   0      167.92      254.86    331.35 o
   8  14   0    10061.77     9406.61    582.43 o
   9  14   0       26.80      288.60    385.44 o
  10  14   0     2342.02     2354.12    451.30 o
  11  14   0       26.68        0.00    393.82 o
  12  14   0     5247.28     4950.70    625.17 o
   1  15   0      151.14      170.39    137.00 o
   2  15   0      711.88      632.46    140.83 o
   3  15   0     3789.13     3662.22    192.97 o
   4  15   0     1127.15     1141.86    305.17 o
   5  15   0     1551.27     1575.07    356.94 o
   6  15   0      322.39      264.75    347.27 o
   7  15   0      414.87      607.84    349.41 o
   8  15   0      377.21      373.48    392.35 o
   9  15   0       25.42      101.58    373.63 o
  10  15   0      178.04       75.38    405.03 o
  11  15   0       57.54        0.00    440.57 o
   0  16   0     9933.82    10087.79    437.09 o
   1  16   0        1.09       29.33    145.86 o
   2  16   0    14295.04    14360.57    347.00 o
   3  16   0     2968.29     3045.98    354.99 o
   4  16   0    11407.02    10843.66    548.68 o
   5  16   0     1428.90     1328.81    379.50 o
   6  16   0     8911.61     9395.18    573.40 o
   7  16   0      205.74      410.58    352.45 o
   8  16   0     5871.72     6373.65    579.77 o
   9  16   0      811.97      661.52    464.54 o
  10  16   0     5453.85     5560.39    607.18 o
  11  16   0      984.57      534.73    475.36 o
   1  17   0     3712.78     3619.08    229.94 o
   2  17   0     2712.38     2420.02    204.70 o
   3  17   0    16728.99    16376.13    642.58 o
   4  17   0      526.85      390.36    319.95 o
   5  17   0    21600.04    22308.73    788.60 o
   6  17   0       82.51        0.00    348.09 o
   7  17   0    18028.50    17413.56    784.97 o
   8  17   0       11.75       68.30    386.89 o
   9  17   0    14705.84    15660.65    830.07 o
  10  17   0      313.29      133.63    485.98 o
   0  18   0      474.57      360.22    250.00 o
   1  18   0      671.90      481.62    176.43 o
   2  18   0       20.93      378.87    299.78 o
   3  18   0      330.99      215.71    319.61 o
   4  18   0      159.66       74.75    350.97 o
   5  18   0      107.99       64.79    346.18 o
   6  18   0     1310.53     1094.53    406.61 o
   7  18   0     1106.87      804.13    446.87 o
   8  18   0      674.75      573.76    475.10 o
   9  18   0       17.21        0.00    418.92 o
   1  19   0     5326.39     5617.65    396.10 o
   2  19   0       72.35       74.25    303.72 o
   3  19   0    14915.78    14756.55    678.88 o
   4  19   0      183.62      100.82    363.78 o
   5  19   0    12101.41    11883.20    684.57 o
   6  19   0     1755.78     1725.75    430.82 o
   7  19   0    10532.72    10983.77    693.99 o
   8  19   0      488.14      272.74    461.34 o
   0  20   0     9128.14     9377.32    506.11 o
   1  20   0      646.56      582.67    308.81 o
   2  20   0    14115.58    14745.63    654.14 o
   3  20   0      960.72      840.69    379.22 o
   4  20   0     5464.32     5968.93    525.15 o
   5  20   0      767.87      924.01    423.89 o
   6  20   0    10087.89     9857.56    665.84 o
   7  20   0     3786.76     3329.49    531.61 o
   1  21   0     1591.64     1356.59    366.29 o
   2  21   0      467.90      371.18    333.22 o
   3  21   0     1756.30     1472.75    409.62 o
   4  21   0       45.47      230.99    366.97 o
   5  21   0      488.12      523.32    398.97 o
   6  21   0       48.28      131.17    462.63 o
   1  22   0        4.37      152.89    326.69 o
   2  22   0    16337.39    17387.72    751.28 o
   3  22   0      849.81      752.86    391.65 o
   4  22   0    12418.88    13207.82    732.67 o
   3   0   1     4117.17     4134.59    115.20 o
   4   0   1      599.89      704.41     65.75 o
   5   0   1       21.50       13.35     67.04 o
   6   0   1      480.68      542.50     82.69 o
   7   0   1      188.35      334.50     91.89 o
   8   0   1      355.90      426.60    104.70 o
   9   0   1       69.06       95.08    117.83 o
  10   0   1      193.32      196.59    122.09 o
  11   0   1      891.93      976.64    147.19 o
 -12   1   1      525.13      442.76    225.26 o
 -11   1   1    13670.87    13327.52    459.63 o
 -10   1   1       41.65        0.00    116.99 o
  -9   1   1    22720.71    20630.04    337.39 o
  -8   1   1      125.44       55.78     98.81 o
  -7   1   1    23350.73    22695.24    713.63 o
  -6   1   1     5121.55     5145.41    151.21 o
  -5   1   1    13726.75    12288.98    290.97 o
  -4   1   1     2378.03     2328.99    166.27 o
  -3   1   1    40582.67    41244.27    445.38 o
   3   1   1    41154.47    42032.63    249.40 o
   4   1   1     1975.76     1956.55     79.05 o
   5   1   1    13154.45    13330.82    195.96 o
   6   1   1     4086.10     4247.42    136.58 o
   7   1   1    26005.24    24973.36    325.22 o
   8   1   1       41.26       92.06    102.32 o
   9   1   1    24758.18    25294.45    366.65 o
  10   1   1      129.26       54.99    113.23 o
  11   1   1    13104.75    13500.27    475.34 o
  12   1   1      672.57      842.77    242.30 o
 -12   2   1    10717.98     9248.85    445.69 o
 -11   2   1     3661.55     4054.53    321.46 o
 -10   2   1    19255.65    18178.22    520.62 o
  -9   2   1     2329.92     2443.35    158.10 o
  -8   2   1    27517.70    27253.68    355.68 o
  -7   2   1     6599.30     6086.75    969.68 o
  -6   2   1    22640.20    23033.67    281.00 o
  -5   2   1     5042.88     5010.30    265.05 o
  -4   2   1    23058.79    22811.70    230.04 o
  -3   2   1    10381.39    11064.23    370.83 o
   3   2   1     9403.23    10037.29    202.68 o
   4   2   1    25054.36    25346.54    516.95 o
   5   2   1     4338.09     4495.10    279.08 o
   6   2   1    22875.17    22690.99   1282.38 o
   7   2   1     6024.50     5660.16    405.60 o
   8   2   1    26737.86    26188.14   1539.99 o
   9   2   1     2234.24     2153.85    142.34 o
  10   2   1    19247.14    18357.22    814.01 o
  11   2   1     4117.46     3903.12    328.53 o
  12   2   1    12475.99    12873.54    513.67 o
  13   2   1     1519.57     1865.65    297.56 o
 -13   3   1        5.57        0.00    270.43 o
 -12   3   1      263.22      286.18    257.30 o
 -11   3   1     1749.00     1903.96    290.98 o
 -10   3   1      184.44      275.03    206.09 o
  -9   3   1     4062.35     3954.50    173.23 o
  -8   3   1     1295.50     1396.05    118.43 o
  -7   3   1     6904.31     6169.94    721.14 o
  -6   3   1     1300.50     1280.55     91.53 o
  -5   3   1     2265.72     2428.97     96.73 o
  -4   3   1      432.87      434.27     59.98 o
  -3   3   1     7654.02     8170.20    194.53 o
  -2   3   1     4817.61     5089.98    144.16 o
   2   3   1     5031.57     5006.91    146.99 o
   3   3   1     6253.01     6358.51    177.66 o
   4   3   1      352.85      346.75     90.48 o
   5   3   1     1665.91     1533.87     70.45 o
   6   3   1     1357.31     1519.29     86.61 o
   7   3   1     7226.16     7724.57    538.03 o
   8   3   1     1140.64     1018.21    105.52 o
   9   3   1     4566.79     4533.25    169.68 o
  10   3   1      209.29      234.55    208.26 o
  11   3   1     1555.24     1491.70    281.61 o
  12   3   1      198.88      195.60    257.10 o
  13   3   1      156.63      169.80    269.18 o
 -13   4   1      686.80      453.08    281.30 o
 -12   4   1    18051.68    18246.09    630.78 o
 -11   4   1     1816.32     1671.27    287.12 o
 -10   4   1    40119.99    39970.03    813.42 o
  -9   4   1     3249.66     3123.18    286.78 o
  -8   4   1    68682.02    64609.23   2761.01 o
  -7   4   1     3234.29     3244.91    128.12 o
  -6   4   1    41748.68    40717.48    920.78 o
  -5   4   1     2418.08     2376.60     89.18 o
  -4   4   1    35518.14    33696.63   1123.25 o
  -3   4   1     8578.04     8638.99    173.08 o
  -2   4   1    32665.35    32110.39    275.79 o
  -1   4   1     8592.51     8852.56    149.32 o
   0   4   1    81912.49    84996.09    965.59 o
   1   4   1    10242.69    10483.61    117.29 o
   2   4   1    32743.07    32808.27    367.30 o
   3   4   1    10285.42    10857.02    407.22 o
   4   4   1    35822.45    35345.19    438.49 o
   5   4   1     2554.55     2355.14    203.57 o
   6   4   1    40984.60    36500.84   2109.42 o
   7   4   1     2521.33     2504.57     98.82 o
   8   4   1    67509.16    64112.86    811.74 o
   9   4   1     3348.62     3429.80    297.14 o
  10   4   1    38439.25    36761.52    800.18 o
  11   4   1     1994.68     2173.18    312.74 o
  12   4   1    17669.63    19484.14    663.64 o
  13   4   1      795.85      707.11    296.73 o
  14   4   1    11772.06    11754.88    594.90 o
 -14   5   1      755.55      742.81    348.44 o
 -13   5   1     5765.73     5433.12    447.95 o
 -12   5   1      279.04      613.39    294.59 o
 -11   5   1     8389.72     9293.75    477.08 o
 -10   5   1      632.86      395.45    248.63 o
  -9   5   1     6141.46     5876.41    366.51 o
  -8   5   1     1312.37     1239.91    257.76 o
  -7   5   1    17858.90    16988.47   1369.97 o
  -6   5   1      123.36      124.27     55.24 o
  -5   5   1     7247.98     6784.89    121.97 o
  -4   5   1     1649.53     1665.68    131.65 o
  -3   5   1    19251.96    19511.03    355.92 o
  -2   5   1    16272.65    16375.62    205.58 o
  -1   5   1    38562.46    38046.26    349.49 o
   0   5   1     9307.31     9694.21    213.76 o
   1   5   1    36528.43    37396.72    361.16 o
   2   5   1    17327.27    17781.70    229.67 o
   3   5   1    19107.69    18874.48    309.62 o
   4   5   1     1965.07     1978.80    138.52 o
   5   5   1     6161.48     5668.10    281.54 o
   6   5   1      247.03      129.25    157.18 o
   7   5   1    16929.39    17257.75    500.93 o
   8   5   1     1608.17     1688.19    258.36 o
   9   5   1     6647.82     6285.91    390.02 o
  10   5   1      494.56      488.44    237.66 o
  11   5   1     9134.59     9570.02    499.84 o
  12   5   1      333.86      335.65    275.24 o
  13   5   1     5931.64     5885.06    450.94 o
  14   5   1      565.84      792.10    368.41 o
 -14   6   1     5104.62     4927.61    479.67 o
 -13   6   1      986.49      861.60    334.22 o
 -12   6   1     3592.43     3792.67    401.71 o
 -11   6   1      324.04      480.39    287.87 o
 -10   6   1     3902.77     4320.71    375.49 o
  -9   6   1      241.22      310.78    253.62 o
  -8   6   1    12192.36    12111.90    473.23 o
  -7   6   1     1366.71     1072.96    236.97 o
  -6   6   1     5694.51     6355.05    324.82 o
  -5   6   1     2234.93     2376.58    219.01 o
  -4   6   1     8674.99     8674.58    240.54 o
  -3   6   1     1169.17     1184.67     93.06 o
  -2   6   1    19199.57    19404.22    251.13 o
  -1   6   1     4154.18     4168.51    139.49 o
   0   6   1    39658.67    40655.32    249.02 o
   1   6   1     4691.17     5047.49    100.13 o
   2   6   1    16586.55    16020.45    230.06 o
   3   6   1     1344.93     1443.45    129.92 o
   4   6   1     8204.06     7788.12    237.83 o
   5   6   1     2065.59     1678.09    213.16 o
   6   6   1     4207.27     4291.08    292.03 o
   7   6   1     1620.97     1483.89    263.50 o
   8   6   1    11956.35    12507.79    487.64 o
   9   6   1      373.66      109.26    252.03 o
  10   6   1     3566.33     3383.51    355.25 o
  11   6   1      463.60      600.33    278.49 o
  12   6   1     2931.81     3429.59    387.78 o
  13   6   1      913.98      927.02    328.23 o
  14   6   1     4888.44     4311.05    461.86 o
 -14   7   1      329.28      270.65    359.56 o
 -13   7   1     7932.63     7618.33    530.24 o
 -12   7   1      292.61      349.22    327.48 o
 -11   7   1     8757.88     7930.74    500.06 o
 -10   7   1       85.04       79.65    256.49 o
  -9   7   1     7628.68     7193.00    418.84 o
  -8   7   1      985.73     1091.89    269.00 o
  -7   7   1    34752.56    33015.14    726.74 o
  -6   7   1     6021.97     5715.00    330.12 o
  -5   7   1    32605.16    31025.70    625.66 o
  -4   7   1      212.57      172.83    101.88 o
  -3   7   1    48736.74    46471.90   1046.21 o
  -2   7   1     9057.98     9169.78    191.02 o
  -1   7   1   117088.35   116854.44   1507.04 o
   0   7   1     3002.05     3042.73     84.92 o
   1   7   1   116824.46   120441.91   2079.91 o
   2   7   1    10791.21    11055.82    150.51 o
   3   7   1    48812.18    46948.54    539.67 o
   4   7   1      451.07      363.38    121.18 o
   5   7   1    31908.70    31935.93    637.67 o
   6   7   1     5498.22     5659.72    337.18 o
   7   7   1    35823.13    35324.36    743.64 o
   8   7   1      681.38      443.26    271.52 o
   9   7   1     7420.34     7357.56    440.11 o
  10   7   1        4.93        0.00    270.96 o
  11   7   1     9266.51     9689.15    519.98 o
  12   7   1      447.05      521.81    322.89 o
  13   7   1     8448.01     9383.04    583.67 o
  14   7   1      205.72        0.00    376.93 o
 -14   8   1     1942.94     1829.48    442.28 o
 -13   8   1      292.94      327.94    338.62 o
 -12   8   1     1953.21     2002.00    372.21 o
 -11   8   1      260.82      275.83    271.52 o
 -10   8   1     1433.16     1256.10    312.41 o
  -9   8   1     3721.86     3036.85    352.23 o
  -8   8   1      800.60      765.63    281.92 o
  -7   8   1     5378.03     5595.73    379.71 o
  -6   8   1     2111.18     2424.51    288.19 o
  -5   8   1      680.59      670.97    221.63 o
  -4   8   1    10528.87    10537.66    278.18 o
  -3   8   1       10.51       37.14     45.14 o
  -2   8   1     7701.17     7553.73    113.76 o
  -1   8   1      318.10      311.99     50.10 o
   0   8   1     5106.87     5201.68    109.61 o
   1   8   1      413.60      380.34     59.07 o
   2   8   1     7879.23     7904.99    138.29 o
   3   8   1        0.49       41.43     79.29 o
   4   8   1    10573.10    10291.29    464.10 o
   5   8   1      624.32      612.39    195.36 o
   6   8   1     2531.94     2444.99    274.81 o
   7   8   1     4962.97     5310.25    364.64 o
   8   8   1      853.41     1083.28    287.96 o
   9   8   1     3717.94     3558.14    378.77 o
  10   8   1     1300.36     1161.00    337.90 o
  11   8   1      361.48      233.77    315.89 o
  12   8   1     2014.49     1753.44    384.67 o
  13   8   1      365.63      248.46    376.68 o
  14   8   1     1962.13     2244.36    436.80 o
 -14   9   1      842.97      671.74    427.11 o
 -13   9   1     3134.95     3062.02    488.34 o
 -12   9   1      250.04      571.34    349.37 o
 -11   9   1     5866.30     5313.94    479.84 o
 -10   9   1     1613.91     1396.46    331.16 o
  -9   9   1    15270.56    16151.61    623.71 o
  -8   9   1     2578.98     2678.28    336.89 o
  -7   9   1    25645.08    24197.41    676.62 o
  -6   9   1     5916.00     5946.54    378.07 o
  -5   9   1    24615.63    24085.16    610.80 o
  -4   9   1     4176.30     3799.74    191.89 o
  -3   9   1    14505.02    13849.41    173.54 o
  -2   9   1      474.22      445.32     52.74 o
  -1   9   1    17744.90    18158.43    189.92 o
   0   9   1      640.17      669.75     64.86 o
   1   9   1    19229.72    19245.44    292.99 o
   2   9   1      711.82      629.96     70.29 o
   3   9   1    15943.18    15547.55    314.27 o
   4   9   1     3756.72     3787.26    172.44 o
   5   9   1    25482.29    23781.95    608.70 o
   6   9   1     5078.83     4936.39    368.19 o
   7   9   1    27189.93    27777.14    733.52 o
   8   9   1     2006.53     1465.03    291.22 o
   9   9   1    15247.57    15327.97    631.41 o
  10   9   1     1905.68     1984.42    388.46 o
  11   9   1     7043.10     7453.55    537.40 o
  12   9   1      406.35      364.59    366.59 o
  13   9   1     3867.48     3851.85    512.73 o
  14   9   1      981.29      808.93    421.92 o
 -13  10   1     1189.69      953.96    410.39 o
 -12  10   1    15074.16    15077.32    720.24 o
 -11  10   1     1344.99     1373.07    374.99 o
 -10  10   1    17392.90    17081.39    702.26 o
  -9  10   1     2462.94     2537.40    375.14 o
  -8  10   1    28022.63    28682.31    787.33 o
  -7  10   1     2768.12     2892.49    349.58 o
  -6  10   1    34466.59    33927.24    778.14 o
  -5  10   1     4203.27     4033.08    226.81 o
  -4  10   1    30310.98    30018.52    705.37 o
  -3  10   1     3372.43     3476.12     97.42 o
  -2  10   1    20818.63    20382.33    190.74 o
  -1  10   1       74.92       56.88     49.46 o
   0  10   1    15646.95    16043.85    198.12 o
   1  10   1      135.45      127.79     62.15 o
   2  10   1    19839.18    19565.24    229.85 o
   3  10   1     3420.80     3253.35    206.78 o
   4  10   1    30306.90    29572.30    753.47 o
   5  10   1     3574.41     4144.91    247.37 o
   6  10   1    34255.08    34459.77    788.46 o
   7  10   1     2132.18     2389.21    317.45 o
   8  10   1    28960.40    28872.63    799.66 o
   9  10   1     2304.45     2531.87    382.44 o
  10  10   1    16998.52    16803.06    709.92 o
  11  10   1     1579.83     1351.36    386.22 o
  12  10   1    14624.76    15008.27    750.54 o
  13  10   1     1657.17     1738.97    457.02 o
 -13  11   1      902.59      371.22    417.35 o
 -12  11   1       16.48        0.00    386.83 o
 -11  11   1      262.09      331.37    353.74 o
 -10  11   1      102.96        0.00    358.53 o
  -9  11   1      255.03      121.27    314.94 o
  -8  11   1       57.64       64.07    310.71 o
  -7  11   1      873.31      699.80    305.67 o
  -6  11   1     1018.25      789.94    277.01 o
  -5  11   1     1941.96     1745.30    288.26 o
  -4  11   1     1073.62      949.39    124.91 o
  -3  11   1     2661.00     2538.39     92.28 o
  -2  11   1      282.69      274.53     48.46 o
  -1  11   1     1897.98     1777.79     83.90 o
   0  11   1       64.13       33.05     84.12 o
   1  11   1     1653.90     1643.37     89.61 o
   2  11   1      293.72      323.35     71.07 o
   3  11   1     2298.54     2360.70    145.03 o
   4  11   1     1027.75      833.34    129.41 o
   5  11   1     1854.95     2277.32    224.15 o
   6  11   1     1042.94     1033.43    200.67 o
   7  11   1      996.10     1041.77    212.98 o
   8  11   1       68.58        3.98    294.72 o
   9  11   1      385.64      203.38    317.36 o
  10  11   1      130.65      240.86    357.12 o
  11  11   1      184.46      237.91    399.01 o
  12  11   1        9.69        0.00    383.62 o
  13  11   1      703.49      502.89    431.24 o
 -13  12   1     1330.94     1439.50    462.23 o
 -12  12   1     8673.13     8650.87    650.21 o
 -11  12   1      463.55      413.52    390.31 o
 -10  12   1     9672.98     8859.02    583.29 o
  -9  12   1      337.69      382.24    319.00 o
  -8  12   1    17493.56    17819.27    703.91 o
  -7  12   1      621.33      729.25    312.28 o
  -6  12   1    25130.55    25277.68    739.29 o
  -5  12   1      560.55      602.89    174.44 o
  -4  12   1    25682.31    25924.97    471.61 o
  -3  12   1     2449.02     2543.23    129.40 o
  -2  12   1    17774.37    17390.70    219.80 o
  -1  12   1     4095.32     3968.99    120.78 o
   0  12   1    12764.71    12968.40    235.06 o
   1  12   1     5000.95     4974.61    132.49 o
   2  12   1    20185.32    20450.12    250.50 o
   3  12   1     2887.14     2789.03    153.06 o
   4  12   1    24456.05    25310.27    489.52 o
   5  12   1      803.94      988.03    188.88 o
   6  12   1    22204.11    22629.46    535.78 o
   7  12   1     1054.48     1129.71    225.72 o
   8  12   1    15140.07    15194.55    505.60 o
   9  12   1      548.04      395.82    248.78 o
  10  12   1    10216.49     9305.76    608.81 o
  11  12   1      351.44      391.70    419.00 o
  12  12   1     8950.01    10167.36    674.68 o
  13  12   1     1109.63      920.96    453.98 o
 -12  13   1      189.87      339.48    406.25 o
 -11  13   1     4225.39     4080.71    538.89 o
 -10  13   1      481.27      801.25    399.30 o
  -9  13   1     7128.50     6873.94    542.27 o
  -8  13   1        5.06        0.00    330.58 o
  -7  13   1    10997.61    12989.09    603.25 o
  -6  13   1     1471.97     1495.72    219.59 o
  -5  13   1    36865.00    36918.87   1949.53 o
  -4  13   1     3636.54     3644.41    222.51 o
  -3  13   1    18103.14    18097.50    312.83 o
  -2  13   1      317.14      311.41     68.92 o
  -1  13   1    20904.76    19446.15    778.54 o
   0  13   1      658.22      591.27    103.86 o
   1  13   1    19000.28    18727.20    493.23 o
   2  13   1      552.65      578.84    111.54 o
   3  13   1    17429.78    17442.98    398.60 o
   4  13   1     4309.13     4493.30    293.78 o
   5  13   1    36931.15    37873.34    644.39 o
   6  13   1     1932.08     2002.00    240.10 o
   7  13   1    10901.47    10954.71    429.06 o
   8  13   1       33.89        0.00    231.19 o
   9  13   1     6654.95     6280.20    546.40 o
  10  13   1      328.34      291.73    337.63 o
  11  13   1     4273.30     4325.46    569.82 o
  12  13   1       78.46      149.26    404.27 o
 -12  14   1      303.28      155.09    400.21 o
 -11  14   1      122.42      138.31    447.94 o
 -10  14   1     1131.91      859.05    432.20 o
  -9  14   1      717.87      597.34    397.27 o
  -8  14   1     1368.73     1517.80    379.47 o
  -7  14   1       14.19       88.34    313.47 o
  -6  14   1      848.28      903.26    324.53 o
  -5  14   1      341.19      229.00    291.52 o
  -4  14   1     1317.17     1434.57    297.76 o
  -3  14   1     2160.62     1943.25    179.64 o
  -2  14   1      363.53      350.22    131.70 o
  -1  14   1      117.55       68.75    125.82 o
   0  14   1     2638.99     2497.68    224.60 o
   1  14   1      152.98      142.18    132.21 o
   2  14   1      710.27      665.48    142.61 o
   3  14   1     2178.74     1782.98    290.89 o
   4  14   1     1431.74     1412.38    296.91 o
   5  14   1      296.50      191.70    278.98 o
   6  14   1      606.59      555.92    313.05 o
   7  14   1       19.61        0.00    333.92 o
   8  14   1     1005.64     1209.63    359.72 o
   9  14   1      740.68      576.00    351.06 o
  10  14   1     1303.85     1385.91    450.13 o
  11  14   1      168.21      194.19    401.69 o
  12  14   1      489.94      562.72    492.55 o
 -11  15   1     7738.31     7591.87    667.21 o
 -10  15   1      840.31      900.65    462.53 o
  -9  15   1     7326.68     6462.09    578.16 o
  -8  15   1      223.17      113.65    340.53 o
  -7  15   1    14850.24    14817.23    711.72 o
  -6  15   1     2091.70     2013.51    407.69 o
  -5  15   1    22883.06    23016.63    748.52 o
  -4  15   1     2538.79     2264.34    353.82 o
  -3  15   1    27182.04    27874.84    746.86 o
  -2  15   1     2997.31     2981.60    190.69 o
  -1  15   1    26246.18    27577.06    452.36 o
   0  15   1     1560.89     1620.10    169.55 o
   1  15   1    27842.49    28453.46    793.32 o
   2  15   1     2790.33     2864.31    190.09 o
   3  15   1    30102.72    30706.98    779.63 o
   4  15   1     2183.70     1870.08    317.53 o
   5  15   1    23833.40    24553.87    776.69 o
   6  15   1     1484.85     1137.40    352.73 o
   7  15   1    14244.95    14427.21    674.61 o
   8  15   1      306.26      624.13    409.95 o
   9  15   1     6062.56     6037.05    588.19 o
  10  15   1     1161.88     1044.61    464.73 o
  11  15   1     8194.52     8791.46    660.58 o
 -11  16   1      133.53      322.89    453.96 o
 -10  16   1     3692.00     4094.67    559.55 o
  -9  16   1       85.31      190.81    404.61 o
  -8  16   1     3738.60     3969.03    527.62 o
  -7  16   1      139.41      321.03    347.55 o
  -6  16   1     9357.96     9951.47    579.25 o
  -5  16   1      955.47     1458.14    382.08 o
  -4  16   1    13672.51    13682.05    597.65 o
  -3  16   1     5984.31     5906.52    419.56 o
  -2  16   1    10370.36    10279.72    305.66 o
  -1  16   1      274.52      316.02    146.01 o
   0  16   1     4501.09     4575.84    232.67 o
   1  16   1      161.32      174.69    146.56 o
   2  16   1     9853.61     9508.33    468.96 o
   3  16   1     5332.13     5567.95    416.90 o
   4  16   1    14097.73    14524.05    614.23 o
   5  16   1      751.82      702.05    354.99 o
   6  16   1     8640.93     7827.25    546.09 o
   7  16   1      121.75        0.00    377.67 o
   8  16   1     3196.96     3816.24    494.16 o
   9  16   1       36.38       39.47    388.78 o
  10  16   1     3289.06     3589.61    509.06 o
  11  16   1      178.62       19.86    444.31 o
 -10  17   1      443.20      201.62    410.75 o
  -9  17   1     1865.93     1767.74    489.95 o
  -8  17   1      286.68      313.51    416.33 o
  -7  17   1     1586.61     1059.02    409.54 o
  -6  17   1      382.39      307.65    359.54 o
  -5  17   1     3052.42     3449.26    434.04 o
  -4  17   1       69.72       45.25    309.14 o
  -3  17   1     5892.39     5457.76    440.63 o
  -2  17   1     2088.60     1893.03    194.32 o
  -1  17   1     4375.83     4712.96    327.03 o
   0  17   1     1603.06     1547.50    197.26 o
   1  17   1     4349.91     4773.22    246.61 o
   2  17   1     2272.46     1946.55    264.40 o
   3  17   1     6427.16     6248.54    459.02 o
   4  17   1       28.18        0.00    299.27 o
   5  17   1     3154.52     3650.15    433.95 o
   6  17   1      281.39      341.25    335.86 o
   7  17   1     1623.93     1472.04    444.19 o
   8  17   1      330.63      134.98    420.52 o
   9  17   1     1760.98     1490.90    507.16 o
  10  17   1      500.14      319.05    498.18 o
  -9  18   1     1476.27     1554.86    495.94 o
  -8  18   1    17315.10    18633.97    858.51 o
  -7  18   1      225.17      130.65    371.56 o
  -6  18   1    22413.06    24103.53    875.01 o
  -5  18   1      170.47      274.27    363.61 o
  -4  18   1    19664.60    20595.11    763.39 o
  -3  18   1      236.84      366.56    326.78 o
  -2  18   1     7388.13     6786.52    472.16 o
  -1  18   1     1365.70     1501.22    194.72 o
   0  18   1     6732.40     7188.47    310.24 o
   1  18   1     1452.74     1337.79    193.49 o
   2  18   1     7163.83     7308.42    473.19 o
   3  18   1      180.72      297.42    311.52 o
   4  18   1    20204.96    21551.55    784.25 o
   5  18   1      394.42      311.95    337.03 o
   6  18   1    22163.72    22088.33    853.63 o
   7  18   1      360.52      267.68    390.06 o
   8  18   1    17067.56    18126.56    873.68 o
   9  18   1     1607.21     1786.25    472.60 o
  -8  19   1      382.13      354.56    478.78 o
  -7  19   1     4238.50     4683.71    568.60 o
  -6  19   1     1299.57     1446.60    440.80 o
  -5  19   1     2317.12     2289.45    430.53 o
  -4  19   1       22.07        0.00    322.50 o
  -3  19   1     1580.21     1200.52    376.78 o
  -2  19   1     1140.91     1013.71    328.31 o
  -1  19   1     1352.03     1508.66    218.01 o
   0  19   1        2.17      155.72    176.66 o
   1  19   1     1214.34     1134.22    201.38 o
   2  19   1      946.09      960.17    321.99 o
   3  19   1     1196.18     1139.01    365.12 o
   4  19   1       69.51        0.00    343.39 o
   5  19   1     2572.21     2851.55    455.76 o
   6  19   1     1477.85     1724.59    437.09 o
   7  19   1     4369.92     4571.20    576.67 o
   8  19   1      496.08      564.48    444.56 o
  -7  20   1      506.72      565.41    427.76 o
  -6  20   1     4939.01     4879.99    547.76 o
  -5  20   1      174.80      163.39    369.78 o
  -4  20   1     4978.97     4672.34    514.05 o
  -3  20   1      310.90      105.62    346.51 o
  -2  20   1     6900.72     6673.63    502.50 o
  -1  20   1      545.83      416.24    300.14 o
   0  20   1     6139.21     6317.48    309.38 o
   1  20   1      602.00      572.66    297.53 o
   2  20   1     6122.85     6321.55    496.74 o
   3  20   1      504.31      352.61    345.60 o
   4  20   1     5066.30     4945.17    517.48 o
   5  20   1      180.27      323.29    381.08 o
   6  20   1     4505.06     4084.74    555.38 o
   7  20   1      538.67      418.99    435.48 o
  -6  21   1      194.91      403.20    399.38 o
  -5  21   1     7679.81     7687.12    635.97 o
  -4  21   1      142.66      376.68    396.48 o
  -3  21   1    13562.19    13733.94    687.49 o
  -2  21   1     1888.59     1929.25    409.12 o
  -1  21   1    23567.65    23404.97    789.72 o
   0  21   1     1922.85     1901.14    343.13 o
   1  21   1    24361.97    25722.52    820.09 o
   2  21   1     1547.05     1228.07    398.43 o
   3  21   1    13336.87    15017.50    715.31 o
   4  21   1       74.86      113.67    424.43 o
   5  21   1     8375.42     9391.68    655.11 o
   6  21   1      410.84      312.47    426.58 o
  -4  22   1      465.36      321.53    418.31 o
  -3  22   1      250.22      425.95    379.55 o
  -2  22   1      541.95      456.22    391.07 o
  -1  22   1      828.93      838.98    341.79 o
   1  22   1      801.81      893.25    348.42 o
   2  22   1      581.05      335.86    371.26 o
   3  22   1      251.92      539.60    377.07 o
   4  22   1      426.38      500.31    442.93 o
   3   0   2     7870.42     7820.74    180.66 o
   4   0   2    44933.48    42292.25   2303.22 o
   5   0   2    22096.32    25816.06   1815.56 o
   6   0   2    33054.61    32038.59    505.43 o
   7   0   2      518.54      661.78     99.91 o
   8   0   2    15282.85    14896.79    683.66 o
   9   0   2     1084.89     1247.39    134.51 o
  10   0   2    12980.33    13792.75    302.56 o
  11   0   2      838.02      731.85    146.63 o
  12   0   2    10278.99     9226.21    427.89 o
 -12   1   2     1247.94     1187.23    232.70 o
 -11   1   2     2356.84     2684.96    186.76 o
 -10   1   2     1650.95     1547.00    147.87 o
  -9   1   2     2525.70     2617.13    165.83 o
  -8   1   2     2578.81     2691.21    153.38 o
  -7   1   2    10227.19    10158.24    817.66 o
  -6   1   2     2680.76     2899.06    129.20 o
  -5   1   2    10730.29    11115.56    326.26 o
  -4   1   2      414.13      407.67     70.67 o
  -3   1   2    33313.20    34034.37    615.54 o
   3   1   2    37794.52    39062.66    246.59 o
   4   1   2      276.85      177.95     57.34 o
   5   1   2    10782.65    10367.25    271.96 o
   6   1   2     2109.06     2213.01    116.16 o
   7   1   2     9507.90     9443.35    209.56 o
   8   1   2     2255.86     2184.78    138.60 o
   9   1   2     2459.63     2364.88    258.74 o
  10   1   2     1685.23     1574.64    153.92 o
  11   1   2     3024.07     2975.88    291.71 o
  12   1   2     1516.63     1787.28    279.14 o
 -12   2   2     7531.15     7168.87    417.14 o
 -11   2   2      113.63      169.40    203.59 o
 -10   2   2    12570.58    11966.16    564.69 o
  -9   2   2      735.88      740.52    141.44 o
  -8   2   2    20522.95    19584.83    434.94 o
  -7   2   2     4230.53     4725.09    164.10 o
  -6   2   2    23680.20    24309.09    361.57 o
  -5   2   2    16447.71    17980.23    373.88 o
  -4   2   2    16206.73    16323.09    216.32 o
  -3   2   2     7102.63     6976.98    151.02 o
  -2   2   2    31427.45    32156.97    670.50 o
   2   2   2    31136.38    31489.93    826.15 o
   3   2   2     5651.41     5610.15    171.33 o
   4   2   2    11462.84    11886.91    274.49 o
   5   2   2    14456.71    15438.02    250.09 o
   6   2   2    26275.77    26776.98    289.57 o
   7   2   2     3925.33     3957.85    142.64 o
   8   2   2    23206.42    22384.59   1328.32 o
   9   2   2     1269.96     1126.37    128.67 o
  10   2   2    11635.06    11203.40    441.40 o
  11   2   2       98.04       91.20    220.28 o
  12   2   2     6261.95     5999.52    395.92 o
  13   2   2     2428.87     2582.94    341.20 o
 -13   3   2    12035.58    13416.37    560.52 o
 -12   3   2     5012.96     5193.92    373.60 o
 -11   3   2    18248.79    18281.43    577.57 o
 -10   3   2     9880.93     9150.75    407.40 o
  -9   3   2    45276.64    42518.16    597.73 o
  -8   3   2     9689.07     9734.88    364.63 o
  -7   3   2    57897.09    55330.05   4183.35 o
  -6   3   2     4720.13     4698.97    147.81 o
  -5   3   2    50947.43    50210.51   1516.17 o
  -4   3   2     8730.85     8251.32    218.70 o
  -3   3   2    27788.03    27142.35    871.53 o
  -2   3   2      921.64      912.43     80.62 o
  -1   3   2    39455.64    40802.86    430.53 o
   1   3   2    33381.27    33700.35    394.08 o
   2   3   2     1066.95      953.56     85.30 o
   3   3   2    29346.71    29352.60    366.21 o
   4   3   2     7421.80     6990.21    213.04 o
   5   3   2    53975.47    55306.68    408.00 o
   6   3   2     4255.77     4145.34    116.34 o
   7   3   2    57343.36    59750.75    436.50 o
   8   3   2     8536.83     8575.68    371.86 o
   9   3   2    44324.57    43989.08    446.15 o
  10   3   2    10080.13    10379.49    446.07 o
  11   3   2    19297.01    18414.58    596.32 o
  12   3   2     5309.28     5776.47    408.53 o
  13   3   2    12468.24    12099.70    550.71 o
 -13   4   2       40.87      142.80    272.05 o
 -12   4   2     1308.48     1260.73    292.17 o
 -11   4   2     1300.43      964.31    265.95 o
 -10   4   2      554.66      380.37    234.75 o
  -9   4   2      788.61      696.13    115.51 o
  -8   4   2     1576.59     1584.45    124.04 o
  -7   4   2     1146.91     1112.78    104.46 o
  -6   4   2     2352.14     2254.38    174.32 o
  -5   4   2     1805.20     1682.58    101.19 o
  -4   4   2     3940.12     3950.34    338.56 o
  -3   4   2      475.77      457.87     74.92 o
  -2   4   2      480.62      455.55     71.57 o
  -1   4   2     2365.98     2427.76     62.08 o
   0   4   2      946.84      996.80     60.34 o
   1   4   2     2191.21     2138.71     98.37 o
   2   4   2      460.08      466.41     81.28 o
   3   4   2      613.48      559.13     97.69 o
   4   4   2     4537.82     4541.75    213.93 o
   5   4   2     1642.04     1972.51    200.71 o
   6   4   2     1778.44     1550.20    205.64 o
   7   4   2     1027.89      962.07     94.12 o
   8   4   2     1004.04      781.08     81.46 o
   9   4   2      811.83      744.08    240.62 o
  10   4   2      594.99      631.40    255.74 o
  11   4   2     1389.91     1324.15    287.68 o
  12   4   2     1498.27     1451.67    321.97 o
  13   4   2       75.11        0.00    278.70 o
  14   4   2      373.50      198.79    331.74 o
 -14   5   2     4740.65     5086.94    445.87 o
 -13   5   2     9348.65     8786.34    520.10 o
 -12   5   2     1787.40     2071.82    334.63 o
 -11   5   2    12338.00    11919.74    527.19 o
 -10   5   2      598.73      593.62    247.76 o
  -9   5   2    16079.27    14025.29    514.50 o
  -8   5   2     3739.18     3612.74    162.93 o
  -7   5   2    18842.54    17995.62    257.20 o
  -6   5   2     2333.59     2052.82    105.81 o
  -5   5   2    11898.90    11189.68    360.13 o
  -4   5   2     9959.44    10161.95    259.72 o
  -3   5   2    16185.00    14746.77   1100.54 o
  -2   5   2     3444.85     3436.53     75.17 o
  -1   5   2    91630.15    96429.64   1336.00 o
   0   5   2     2007.06     2131.06     75.54 o
   1   5   2    90216.11    93781.70    855.19 o
   2   5   2     5026.74     5299.89    143.26 o
   3   5   2    16193.00    15787.03    300.03 o
   4   5   2    11463.50    11804.30    286.48 o
   5   5   2    11206.07    10951.50    373.54 o
   6   5   2     3163.01     2954.24    243.09 o
   7   5   2    19101.99    18315.28    527.89 o
   8   5   2     4813.04     5306.78    347.22 o
   9   5   2    17507.76    16907.99    564.65 o
  10   5   2      615.32      481.58    243.07 o
  11   5   2    12493.81    14039.57    585.63 o
  12   5   2     1357.10     1335.21    310.59 o
  13   5   2     8548.09     8648.68    524.80 o
  14   5   2     4108.04     3994.92    452.93 o
 -14   6   2     7564.82     8510.38    560.15 o
 -13   6   2     1894.41     1941.79    375.80 o
 -12   6   2     6359.47     6635.67    459.18 o
 -11   6   2     2378.40     2534.50    353.49 o
 -10   6   2    12635.83    13142.92    539.05 o
  -9   6   2     1315.58     1334.22    269.47 o
  -8   6   2    21598.76    20349.54    593.88 o
  -7   6   2     5820.46     5503.56    345.94 o
  -6   6   2    30473.80    29459.52    295.83 o
  -5   6   2     3246.34     2914.44    224.49 o
  -4   6   2    34328.71    31985.20    962.58 o
  -3   6   2     5225.79     5061.08    147.66 o
  -2   6   2    49812.51    49442.14   1090.16 o
  -1   6   2    10745.17    10458.33    176.11 o
   0   6   2    74300.99    74783.84   1186.90 o
   1   6   2    10089.67     9876.06    143.12 o
   2   6   2    41995.50    41450.38    446.38 o
   3   6   2     7060.97     6713.76    216.57 o
   4   6   2    32101.88    30138.28   1458.91 o
   5   6   2     4339.40     4381.36    271.88 o
   6   6   2    30005.58    29127.28    629.46 o
   7   6   2     6897.91     7052.94    375.24 o
   8   6   2    20403.27    21191.63    615.48 o
   9   6   2     2108.72     1938.54    291.76 o
  10   6   2    13117.76    13173.14    553.41 o
  11   6   2     2156.35     2292.67    339.06 o
  12   6   2     7494.65     7866.65    512.81 o
  13   6   2     1129.13     1285.39    365.29 o
  14   6   2     7658.14     7812.23    581.11 o
 -14   7   2      836.25      897.98    373.67 o
 -13   7   2      212.10      173.81    328.98 o
 -12   7   2      134.47       20.60    303.02 o
 -11   7   2      623.21      689.48    294.66 o
 -10   7   2     2248.89     1859.91    319.38 o
  -9   7   2      596.56      562.96    250.52 o
  -8   7   2      761.84      711.53    256.94 o
  -7   7   2      920.63      911.47    237.08 o
  -6   7   2     2677.50     2579.21    249.42 o
  -5   7   2     1355.20     1626.30    231.67 o
  -4   7   2      744.72      697.92    102.61 o
  -3   7   2       47.82       66.91     52.95 o
  -2   7   2      798.75      924.79     56.24 o
  -1   7   2     4677.95     4928.95     73.96 o
   0   7   2     1692.99     1724.60     77.94 o
   1   7   2     4655.38     4911.08    112.79 o
   2   7   2      810.35     1018.22     99.00 o
   3   7   2       94.58      136.79     86.27 o
   4   7   2      703.20      643.96    108.36 o
   5   7   2     1083.06     1087.64    213.14 o
   6   7   2     2498.80     2682.87    272.49 o
   7   7   2      708.93      673.55    249.70 o
   8   7   2      845.13      596.20    265.40 o
   9   7   2      831.91      852.35    256.25 o
  10   7   2     2396.72     2192.36    339.71 o
  11   7   2      598.65      448.78    314.41 o
  12   7   2      151.54      141.95    320.41 o
  13   7   2      216.23      159.84    335.64 o
  14   7   2      755.31      602.37    368.25 o
 -14   8   2     8108.38     8419.71    587.92 o
 -13   8   2     1380.84     1291.27    391.68 o
 -12   8   2     7383.74     7479.92    523.91 o
 -11   8   2      395.87      196.95    301.51 o
 -10   8   2    10824.99    10487.60    528.80 o
  -9   8   2      198.44      264.06    271.28 o
  -8   8   2    23061.66    21989.67    657.31 o
  -7   8   2     6823.82     6397.70    398.33 o
  -6   8   2    28513.73    27094.06    644.82 o
  -5   8   2    11396.25    10672.40    698.05 o
  -4   8   2    28048.74    26234.72    365.05 o
  -3   8   2     6463.44     6465.72    113.25 o
  -2   8   2    42944.66    40680.03    412.42 o
  -1   8   2     3429.70     3141.63     62.04 o
   0   8   2    37044.16    36501.00    430.71 o
   1   8   2     4017.60     4000.20    109.86 o
   2   8   2    45110.72    44416.13    656.24 o
   3   8   2     5866.40     5937.06    235.86 o
   4   8   2    26592.61    26999.36    958.75 o
   5   8   2    10273.09    10864.83    432.06 o
   6   8   2    27993.30    27285.99    667.37 o
   7   8   2     5681.18     5931.85    397.97 o
   8   8   2    21324.58    20882.79    648.61 o
   9   8   2      163.24        5.00    274.86 o
  10   8   2    10972.83    10710.14    542.35 o
  11   8   2     1142.44     1273.84    376.46 o
  12   8   2     8023.09     7749.44    544.00 o
  13   8   2     1597.27     1501.00    417.10 o
  14   8   2     7075.71     7471.78    575.22 o
 -14   9   2      231.94      393.14    382.94 o
 -13   9   2     7720.51     7540.70    604.82 o
 -12   9   2     1190.74     1227.42    391.19 o
 -11   9   2     5706.81     5672.34    484.90 o
 -10   9   2     4564.06     4181.69    422.31 o
  -9   9   2    10617.59    10246.61    516.45 o
  -8   9   2     3600.86     4235.51    359.26 o
  -7   9   2    10238.71    10240.42    478.50 o
  -6   9   2     4413.37     4210.15    332.19 o
  -5   9   2    16871.60    17528.21    530.11 o
  -4   9   2     3900.68     3835.45    165.35 o
  -3   9   2    13130.88    12745.53    315.42 o
  -2   9   2     5676.39     5532.05    101.31 o
  -1   9   2    26114.58    25653.16    387.79 o
   0   9   2     5544.06     5614.23    129.93 o
   1   9   2    25071.14    25209.36    357.76 o
   2   9   2     4527.42     4482.74    163.46 o
   3   9   2    12293.99    12372.23    261.02 o
   4   9   2     3062.78     3128.28    199.84 o
   5   9   2    20374.05    19547.19   1017.81 o
   6   9   2     3060.42     3131.13    336.11 o
   7   9   2    10234.92    10179.91    481.93 o
   8   9   2     3473.43     3386.18    375.10 o
   9   9   2    10047.19     9596.42    529.66 o
  10   9   2     4588.50     4551.37    454.85 o
  11   9   2     5663.91     6113.64    533.10 o
  12   9   2     1805.88     2158.49    413.54 o
  13   9   2     7228.59     8211.53    598.46 o
  14   9   2      502.58      590.43    405.79 o
 -13  10   2      466.92      657.66    407.94 o
 -12  10   2     1822.90     1609.36    418.04 o
 -11  10   2      146.60      126.37    326.52 o
 -10  10   2     2914.02     3089.89    412.16 o
  -9  10   2      643.52      548.72    307.70 o
  -8  10   2     5128.30     5640.34    428.64 o
  -7  10   2     1006.24      759.76    275.05 o
  -6  10   2     2759.94     3267.96    326.73 o
  -5  10   2     3010.80     2300.95    248.73 o
  -4  10   2     4157.90     4300.73    174.81 o
  -3  10   2     4232.86     4225.75    112.53 o
  -2  10   2     4891.03     4959.97    103.32 o
  -1  10   2      763.17      779.32     92.34 o
   0  10   2     8608.75     8979.76    165.28 o
   1  10   2      984.77     1019.83    111.62 o
   2  10   2     6036.40     5941.50    207.81 o
   3  10   2     4695.13     4833.84    185.66 o
   4  10   2     5539.87     5408.51    244.90 o
   5  10   2     2935.05     2858.67    225.83 o
   6  10   2     2363.24     2561.31    245.87 o
   7  10   2      693.83      634.77    213.43 o
   8  10   2     3826.81     3343.82    378.42 o
   9  10   2      454.36      279.83    324.32 o
  10  10   2     3107.87     3319.77    440.01 o
  11  10   2      134.85      137.89    365.91 o
  12  10   2     2264.85     2226.11    460.56 o
  13  10   2      460.24      238.69    369.85 o
 -13  11   2    12255.78    12984.85    722.03 o
 -12  11   2     2272.48     2087.50    455.38 o
 -11  11   2    20281.31    20595.25    801.90 o
 -10  11   2     4309.76     4369.13    461.17 o
  -9  11   2    21007.30    20125.90    740.81 o
  -8  11   2     2024.00     2364.91    367.84 o
  -7  11   2    33225.07    33555.94    836.93 o
  -6  11   2     5393.63     5143.87    382.52 o
  -5  11   2    22640.19    23803.97    660.67 o
  -4  11   2     5603.72     5113.01    233.04 o
  -3  11   2    30418.26    30157.19    511.43 o
  -2  11   2     5538.85     5436.79    129.22 o
  -1  11   2    28721.51    28999.65    333.47 o
   0  11   2      881.82      817.56     82.90 o
   1  11   2    31886.20    32369.39    310.12 o
   2  11   2     5894.87     5898.07    151.13 o
   3  11   2    31643.07    32344.79    429.79 o
   4  11   2     5872.24     5720.00    266.63 o
   5  11   2    22658.27    23520.92    503.40 o
   6  11   2     4662.99     4908.72    363.72 o
   7  11   2    30715.44    30594.92    633.80 o
   8  11   2     2524.94     2668.94    277.69 o
   9  11   2    19971.20    19800.13    883.93 o
  10  11   2     4571.50     4723.70    484.72 o
  11  11   2    21860.70    22497.80    868.44 o
  12  11   2     2289.23     1880.16    467.40 o
  13  11   2    11998.98    12474.83    585.97 o
 -13  12   2      764.84      951.14    471.95 o
 -12  12   2     1930.87     1909.45    416.94 o
 -11  12   2      511.40      424.75    385.37 o
 -10  12   2     3745.25     3406.90    454.63 o
  -9  12   2      824.22      923.00    369.25 o
  -8  12   2     6123.09     5980.52    484.17 o
  -7  12   2     2737.16     2042.08    343.12 o
  -6  12   2     6903.77     6734.49    442.05 o
  -5  12   2     3095.37     3281.41    339.41 o
  -4  12   2    13203.35    13505.53    295.14 o
  -3  12   2      471.47      420.74     58.62 o
  -2  12   2     7369.38     7301.42    124.93 o
  -1  12   2     2054.94     2095.51    129.38 o
   0  12   2     2380.31     2366.36    113.26 o
   1  12   2     2355.21     2300.85    111.82 o
   2  12   2     4774.14     4675.48    145.54 o
   3  12   2      927.08      891.04    127.22 o
   4  12   2    11414.63    11786.86    362.42 o
   5  12   2     4025.62     4467.20    269.20 o
   6  12   2     6306.60     5872.52    509.29 o
   7  12   2     3115.02     2981.52    272.98 o
   8  12   2     6835.09     6715.84    373.18 o
   9  12   2      718.91      739.15    268.71 o
  10  12   2     4133.06     3757.73    576.36 o
  11  12   2      241.81      250.01    280.28 o
  12  12   2     1964.05     2339.33    504.78 o
  13  12   2      547.18      464.18    419.22 o
 -12  13   2     1391.59     1335.35    478.82 o
 -11  13   2     3450.77     3689.55    525.02 o
 -10  13   2      550.17      408.68    355.83 o
  -9  13   2     3706.79     4268.45    464.52 o
  -8  13   2     1015.41      845.88    370.48 o
  -6  13   2     1593.24     1324.03    323.99 o
  -5  13   2     6078.80     6125.38    433.22 o
  -4  13   2      423.34      300.91    146.70 o
  -3  13   2     9646.17     9788.66    230.97 o
  -2  13   2     3825.94     3895.08    157.02 o
  -1  13   2     9955.20    10203.96    230.44 o
   0  13   2     2047.67     2083.51    138.16 o
   1  13   2     9698.53     9640.83    240.24 o
   2  13   2     4734.48     4652.14    172.05 o
   3  13   2    10140.71    10059.48    560.33 o
   4  13   2      669.34      648.24    177.41 o
   5  13   2     5479.94     5228.12    302.88 o
   6  13   2     1853.07     1795.48    228.91 o
   7  13   2     5100.74     5435.92    338.54 o
   8  13   2     1012.41      919.30    264.09 o
   9  13   2     3073.65     2758.70    319.51 o
  10  13   2      949.17      970.75    423.85 o
  11  13   2     5471.38     6443.88    584.99 o
  12  13   2     1095.10     1066.53    425.85 o
 -12  14   2     8647.02     9297.78    707.14 o
 -11  14   2      740.86      777.03    451.72 o
 -10  14   2     5794.73     5266.82    531.56 o
  -9  14   2      672.90      795.46    405.24 o
  -8  14   2     7774.97     8188.12    566.75 o
  -7  14   2      834.96      983.05    349.72 o
  -6  14   2    12142.12    11752.48    589.43 o
  -5  14   2     5952.48     5926.54    436.50 o
  -4  14   2    24327.03    24835.27    720.77 o
  -3  14   2     3797.40     3752.09    181.93 o
  -2  14   2    39673.65    40076.57    605.80 o
  -1  14   2     5832.30     5948.65    229.04 o
   0  14   2    39502.19    40071.72    525.40 o
   1  14   2     5501.09     5258.03    187.76 o
   2  14   2    40354.83    40173.64    597.15 o
   3  14   2     4670.41     4539.59    249.46 o
   4  14   2    26105.97    25584.17    590.12 o
   5  14   2     6119.00     5828.37    449.12 o
   6  14   2    11934.95    13690.78    609.16 o
   7  14   2     1276.47     1204.40    377.09 o
   8  14   2     7548.77     8126.56    588.79 o
   9  14   2      638.66      515.85    404.43 o
  10  14   2     5025.00     4750.15    527.59 o
  11  14   2      544.01       84.29    403.61 o
  12  14   2     9788.50     9543.92    707.83 o
 -11  15   2     1244.82     1022.11    408.99 o
 -10  15   2       26.60        0.00    381.79 o
  -9  15   2      399.87      184.57    386.44 o
  -8  15   2       32.52        0.00    374.24 o
  -7  15   2      723.89      676.56    398.66 o
  -6  15   2       46.70        0.00    316.35 o
  -5  15   2     1046.11      950.67    321.86 o
  -4  15   2     1156.73     1155.11    310.56 o
  -3  15   2     2544.74     2507.95    335.86 o
  -2  15   2     2698.21     2693.57    186.29 o
  -1  15   2     4369.67     4327.68    285.91 o
   0  15   2      866.04      915.36    163.94 o
   1  15   2     4854.82     4801.41    228.64 o
   2  15   2     2405.90     2439.71    186.95 o
   3  15   2     2396.00     2377.40    322.41 o
   4  15   2      959.62      739.23    291.29 o
   5  15   2      917.95      924.39    325.90 o
   6  15   2      120.50      105.07    339.60 o
   7  15   2     1380.06     1186.05    390.34 o
   8  15   2       70.49      136.92    345.93 o
   9  15   2      784.91      739.57    393.69 o
  10  15   2       21.42      139.18    421.09 o
  11  15   2      839.08      805.03    514.69 o
 -11  16   2      825.93     1003.73    441.42 o
 -10  16   2     6496.51     6514.99    616.00 o
  -9  16   2      714.22      617.48    454.10 o
  -8  16   2     9374.75     8616.73    593.13 o
  -7  16   2     1714.17     1574.64    401.06 o
  -6  16   2    12044.72    12214.16    628.28 o
  -5  16   2     2030.83     1946.74    379.05 o
  -4  16   2    10562.80    10628.06    553.56 o
  -3  16   2     2082.52     2052.67    343.46 o
  -2  16   2    11053.64    10708.65    309.58 o
  -1  16   2     5319.02     5514.54    251.04 o
   0  16   2    11705.93    11319.28    328.68 o
   1  16   2     5531.92     5173.41    242.37 o
   2  16   2    13465.90    14119.33    555.35 o
   3  16   2     1849.28     1630.17    314.91 o
   4  16   2    12886.96    13659.86    606.87 o
   5  16   2     1179.11      935.43    346.19 o
   6  16   2    11971.75    12013.43    650.48 o
   7  16   2     1088.52      793.58    370.83 o
   8  16   2     9051.11     9215.51    646.27 o
   9  16   2      617.42      497.70    463.51 o
  10  16   2     5910.23     6445.22    642.22 o
  11  16   2     1188.71     1225.65    471.20 o
 -10  17   2     2827.84     3092.53    561.77 o
  -9  17   2    13207.72    13161.85    767.14 o
  -8  17   2     1394.78     1130.97    447.72 o
  -7  17   2    15905.97    16448.95    755.03 o
  -6  17   2     1344.83     1658.52    396.99 o
  -5  17   2    12172.67    12515.58    626.83 o
  -4  17   2     2553.86     2689.09    387.13 o
  -3  17   2    10562.50    11211.25    556.68 o
  -2  17   2     1977.44     1876.35    323.42 o
  -1  17   2     5968.82     6220.97    312.43 o
   0  17   2      720.14      899.56    180.22 o
   1  17   2     6490.47     6829.38    283.62 o
   2  17   2     1548.87     1284.57    313.91 o
   3  17   2    11223.24    11352.70    560.36 o
   4  17   2     1949.19     2062.78    358.76 o
   5  17   2    11991.85    11972.94    640.42 o
   6  17   2      744.61      822.91    376.28 o
   7  17   2    16251.27    17061.80    793.42 o
   8  17   2     1220.72     1330.98    472.48 o
   9  17   2    12582.45    12977.08    758.80 o
  10  17   2     2811.18     2690.83    511.16 o
  -9  18   2      409.11      420.95    429.26 o
  -8  18   2       62.62       45.34    448.35 o
  -7  18   2      326.07      237.02    406.19 o
  -6  18   2       27.26      134.74    386.86 o
  -5  18   2      235.27       66.24    346.07 o
  -4  18   2      465.26      275.34    325.06 o
  -3  18   2      692.02      580.66    328.43 o
  -2  18   2      473.36      507.89    301.18 o
  -1  18   2      612.85      729.32    179.10 o
   0  18   2       29.91        0.00    170.85 o
   1  18   2      629.93      634.70    176.16 o
   2  18   2      491.91      547.12    296.77 o
   3  18   2      735.38      697.03    323.01 o
   4  18   2      482.92      438.24    335.43 o
   5  18   2      267.48      352.21    340.43 o
   6  18   2       30.73       80.62    414.83 o
   7  18   2      348.93        0.00    445.13 o
   8  18   2       54.36      195.58    397.22 o
   9  18   2      385.59      361.45    483.20 o
  -8  19   2     3067.04     3299.14    530.46 o
  -7  19   2    10024.08    10300.59    676.19 o
  -6  19   2      150.71      156.02    376.53 o
  -5  19   2    11159.11    12309.19    670.60 o
  -4  19   2      592.82      251.61    349.59 o
  -3  19   2    13095.86    12921.53    636.88 o
  -2  19   2     3197.67     2920.44    380.07 o
  -1  19   2    12196.96    12567.93    577.76 o
   0  19   2     2531.25     2726.36    232.37 o
   1  19   2    11915.92    11938.43    369.00 o
   2  19   2     4214.34     4459.89    431.03 o
   3  19   2    12808.33    12949.08    615.54 o
   4  19   2     1409.67     1119.10    364.64 o
   5  19   2    10500.72     9766.38    646.57 o
   6  19   2      324.94      436.87    405.35 o
   7  19   2     8892.98     9344.57    692.31 o
   8  19   2     3126.22     3492.77    559.84 o
  -7  20   2      695.36      897.32    478.11 o
  -6  20   2     5559.31     5562.21    591.64 o
  -5  20   2     1516.36     1616.77    442.54 o
  -4  20   2     5091.13     5691.54    547.31 o
  -3  20   2     1719.53     1591.34    386.55 o
  -2  20   2    11068.20    10111.65    579.80 o
  -1  20   2     1417.98     1345.42    327.81 o
   0  20   2    12998.66    12494.31    393.35 o
   1  20   2     1708.42     2146.69    347.25 o
   2  20   2    10408.58    11576.54    614.52 o
   3  20   2     1997.33     1867.07    382.99 o
   4  20   2     4714.52     4578.57    505.79 o
   5  20   2     2111.27     2014.21    455.88 o
   6  20   2     5888.62     5478.93    576.13 o
   7  20   2      999.54     1468.85    470.08 o
  -6  21   2      134.12        0.00    435.03 o
  -5  21   2     1094.74     1287.17    417.13 o
  -4  21   2     1007.14      821.75    387.01 o
  -3  21   2     1043.47      900.82    409.76 o
  -2  21   2      167.66      506.55    361.83 o
  -1  21   2      380.43      406.76    316.33 o
   0  21   2      475.69      604.42    296.18 o
   1  21   2      120.54      160.82    310.86 o
   2  21   2      117.40      239.44    329.37 o
   3  21   2     1008.97     1026.78    386.83 o
   4  21   2      872.76      801.59    415.18 o
   5  21   2     1101.04     1131.32    467.25 o
   6  21   2      109.33        0.00    386.53 o
  -4  22   2    12452.85    14019.10    767.22 o
  -3  22   2     3673.41     3606.38    487.57 o
  -2  22   2     9532.54    11084.75    639.03 o
  -1  22   2     3905.61     4037.10    437.11 o
   1  22   2     3862.07     3550.00    447.03 o
   2  22   2     9687.41     9686.06    601.41 o
   3  22   2     2966.54     3073.55    477.56 o
   4  22   2    11478.48    13281.28    732.36 o
   2   0   3     6044.42     5891.07    156.68 o
   3   0   3     1495.78     1599.47     86.35 o
   4   0   3      323.16      268.00     69.04 o
   5   0   3      331.62      458.09     84.92 o
   6   0   3        2.22       23.56     84.81 o
   7   0   3      137.89      100.73     94.03 o
   8   0   3        2.78       31.14    114.02 o
   9   0   3     2661.16     2564.29    166.02 o
  10   0   3        7.87       30.18    119.39 o
  11   0   3      712.23      604.54    141.94 o
  12   0   3     2177.51     2166.72    265.67 o
 -11   1   3     8716.27     8556.93    274.58 o
 -10   1   3     1111.47     1309.57    152.66 o
  -9   1   3    11273.02    10956.33    636.60 o
  -8   1   3     3039.97     3149.35    163.92 o
  -7   1   3    29157.48    29310.03    371.17 o
  -6   1   3    14757.73    15782.34    355.37 o
  -5   1   3    37415.64    35823.76    781.98 o
  -4   1   3    19114.07    18013.05    713.72 o
  -3   1   3    49685.02    49130.54   1159.50 o
  -2   1   3    38685.90    39623.36   1142.96 o
   2   1   3    32907.36    34587.40    345.11 o
   3   1   3    51238.16    53551.46    518.05 o
   4   1   3    14574.83    14853.52    547.20 o
   5   1   3    34469.11    32880.36    482.61 o
   6   1   3    13464.87    12659.04    376.11 o
   7   1   3    30350.43    29994.71    868.33 o
   8   1   3     4570.29     4236.18    174.44 o
   9   1   3    13533.88    13828.80    482.53 o
  10   1   3     1474.79     1398.14    147.11 o
  11   1   3     7452.18     7600.02    398.86 o
  12   1   3     4205.06     4384.93    352.59 o
 -12   2   3     6062.21     5930.55    374.58 o
 -11   2   3     3908.58     4283.79    326.16 o
 -10   2   3     6194.76     6170.22    356.70 o
  -9   2   3     6843.69     6656.19    222.54 o
  -8   2   3    17297.81    17478.21    463.73 o
  -7   2   3    10068.94    10331.37    232.67 o
  -6   2   3    42831.44    43002.42    649.84 o
  -5   2   3     4850.62     4806.40    269.43 o
  -4   2   3    33409.53    30790.68   1937.79 o
  -3   2   3     5780.68     5764.88    150.80 o
  -2   2   3    32507.96    32500.36    465.99 o
   2   2   3    35853.69    35702.87    283.64 o
   3   2   3     3629.65     3715.16    135.55 o
   5   2   3     3577.88     3534.50    114.96 o
   6   2   3    43743.95    44715.32    381.32 o
   7   2   3     9383.97     9180.68    263.66 o
   8   2   3    16104.11    16218.20    280.26 o
   9   2   3     6242.39     6367.06    207.65 o
  10   2   3     5045.10     5027.44    337.74 o
  11   2   3     4227.43     4037.90    342.77 o
  12   2   3     7349.93     6913.82    428.36 o
  13   2   3     3379.98     2645.87    352.21 o
 -13   3   3     1342.81     1249.73    300.74 o
 -12   3   3     1291.17     1207.31    272.02 o
 -11   3   3     1760.01     1829.33    280.33 o
 -10   3   3       28.58      113.40    116.31 o
  -9   3   3     3351.51     3408.83    179.02 o
  -8   3   3      779.92      670.68    120.68 o
  -7   3   3     7555.58     7207.85    204.03 o
  -6   3   3     7239.24     7690.18    193.76 o
  -5   3   3     3445.55     3654.96    127.47 o
  -4   3   3     3873.06     4083.81    171.47 o
  -3   3   3     1042.42     1041.06     91.28 o
  -2   3   3     1230.86     1305.28    101.52 o
  -1   3   3     9788.78    10251.26    123.79 o
   0   3   3     7354.78     7800.20    137.17 o
   1   3   3     9066.76     9632.54    146.05 o
   2   3   3      957.41     1061.52     82.31 o
   3   3   3     1379.02     1458.60    128.79 o
   4   3   3     3251.75     3139.49    213.24 o
   5   3   3     3181.01     3230.35    230.66 o
   6   3   3     7266.51     6166.41    298.47 o
   7   3   3     8663.13     8246.71    179.75 o
   8   3   3     1184.12     1125.45    152.20 o
   9   3   3     4396.84     4517.57    329.37 o
  10   3   3       51.05       56.63    221.95 o
  11   3   3     1538.89     1545.50    291.69 o
  12   3   3      944.06      924.94    281.24 o
  13   3   3     1006.70      876.06    308.47 o
 -13   4   3     8511.58     9465.79    510.86 o
 -12   4   3    13088.71    13854.78    569.94 o
 -11   4   3     7876.21     6882.24    418.36 o
 -10   4   3    23127.04    23224.04    636.11 o
  -9   4   3     9277.77     8818.46    238.67 o
  -8   4   3    36653.60    35753.66    422.26 o
  -7   4   3    12583.53    11707.42    420.08 o
  -6   4   3    48191.03    45972.64   1307.96 o
  -5   4   3    22880.22    22135.43    905.77 o
  -4   4   3    22848.27    22794.32    368.02 o
  -3   4   3    19780.21    19770.92    286.51 o
  -2   4   3    28148.58    28444.42    329.69 o
  -1   4   3     4123.64     4062.48     72.48 o
   0   4   3    14992.81    14779.68    245.84 o
   1   4   3     3066.15     2868.53     91.32 o
   2   4   3    28624.03    28408.47    314.60 o
   3   4   3    19424.08    20140.58    398.23 o
   4   4   3    25345.97    24657.44    491.90 o
   5   4   3    23818.16    23446.13    519.67 o
   6   4   3    46470.54    47751.34    759.03 o
   7   4   3    14001.31    14659.55    470.76 o
   8   4   3    36761.18    38009.69    755.17 o
   9   4   3     9682.05    10199.93    449.88 o
  10   4   3    21714.07    20842.93    638.76 o
  11   4   3     7547.69     7874.05    452.03 o
  12   4   3    14035.25    14098.89    603.38 o
  13   4   3     7515.10     6796.23    491.02 o
  14   4   3     9750.04    10029.60    565.34 o
 -14   5   3     1105.96      739.86    332.60 o
 -13   5   3     3161.62     3142.02    381.61 o
 -12   5   3     2079.40     2268.88    327.29 o
 -11   5   3     4477.10     4261.27    374.41 o
 -10   5   3     1105.16     1373.11    273.86 o
  -9   5   3     9697.71     9634.54    435.09 o
  -8   5   3     4029.05     3968.60    167.62 o
  -7   5   3    19956.02    19602.66    296.36 o
  -6   5   3     2991.86     2888.61    137.00 o
  -5   5   3    18830.29    16415.58   1247.33 o
  -4   5   3     1523.01     1357.87    136.56 o
  -3   5   3    17201.75    16657.62    256.64 o
  -2   5   3     9992.01     9977.85    140.81 o
  -1   5   3      163.06      196.55     35.18 o
   0   5   3     4833.04     4699.70    105.52 o
   1   5   3     1436.71     1614.51     98.92 o
   2   5   3     9662.18    10003.46    302.21 o
   3   5   3    12848.36    12668.53    414.71 o
   5   5   3    17819.42    17404.67    468.84 o
   6   5   3     4097.22     3787.89    283.59 o
   7   5   3    16960.35    15957.13    506.27 o
   8   5   3     5031.62     4785.76    350.92 o
   9   5   3     9887.89     9042.51    451.17 o
  10   5   3     1135.34     1263.90    298.69 o
  11   5   3     5389.70     5280.57    415.19 o
  12   5   3     1572.10     1362.21    324.70 o
  13   5   3     4013.14     3877.63    405.96 o
  14   5   3      729.69      593.80    348.14 o
 -14   6   3     3241.15     3808.92    441.61 o
 -13   6   3     4100.79     3986.27    434.22 o
 -12   6   3     3680.33     3458.18    399.95 o
 -11   6   3      342.04      335.16    275.21 o
 -10   6   3     4538.85     4606.27    378.09 o
  -9   6   3      718.20      657.66    231.08 o
  -8   6   3     2707.32     2636.15    303.29 o
  -7   6   3     1676.29     1625.04    141.54 o
  -6   6   3     2971.29     3395.45    263.49 o
  -5   6   3     8386.22     8165.13    274.88 o
  -4   6   3     2942.63     2950.90    177.71 o
  -3   6   3     7913.46     8108.54    243.07 o
  -2   6   3    32020.10    32868.03    350.45 o
  -1   6   3     2196.83     2330.32     69.89 o
   0   6   3    62215.65    65915.43    699.71 o
   1   6   3     1955.95     1829.98    108.62 o
   2   6   3    29645.79    30143.65    346.94 o
   3   6   3     8972.95     9304.27    217.90 o
   4   6   3     1925.17     1941.28    163.00 o
   5   6   3     8736.25     8700.07    363.74 o
   6   6   3     1685.81     1606.69    253.44 o
   7   6   3     1906.33     2043.17    274.81 o
   8   6   3     1650.55     1654.07    295.83 o
   9   6   3     1347.43     1451.27    285.69 o
  10   6   3     4838.19     4576.14    386.21 o
  11   6   3      238.27      308.90    296.95 o
  12   6   3     3566.74     3251.25    407.83 o
  13   6   3     3768.40     3674.68    449.33 o
  14   6   3     3349.38     3372.81    459.16 o
 -14   7   3     2717.71     2886.17    451.27 o
 -13   7   3     7448.79     7393.14    522.45 o
 -12   7   3     4371.84     4314.89    429.56 o
 -11   7   3     7119.84     7271.34    481.49 o
 -10   7   3     1799.21     1748.58    308.71 o
  -9   7   3    12920.44    12661.94    523.37 o
  -8   7   3      781.99      927.40    253.90 o
  -7   7   3    15723.92    14658.86    360.46 o
  -6   7   3    15713.12    14606.54    483.68 o
  -5   7   3    29703.01    28129.75   1444.09 o
  -4   7   3    16210.00    15660.53    277.83 o
  -3   7   3    48936.16    47010.04    957.25 o
  -2   7   3    26928.47    27028.29    329.18 o
  -1   7   3    51355.98    50228.59    571.35 o
   0   7   3    17265.55    16947.47    202.05 o
   1   7   3    51488.81    50405.43    488.86 o
   2   7   3    24948.95    25063.93    423.37 o
   3   7   3    47784.04    46767.14    472.91 o
   4   7   3    13889.36    13221.70    373.48 o
   5   7   3    27488.84    26953.31    488.14 o
   6   7   3    17386.83    17815.45    546.22 o
   7   7   3    14845.08    14442.24    526.96 o
   8   7   3     2020.97     1823.12    300.75 o
   9   7   3    14272.17    14616.23    582.84 o
  10   7   3     2181.53     2294.68    341.34 o
  11   7   3     8808.79     8375.98    532.27 o
  12   7   3     3897.24     3507.69    428.07 o
  13   7   3     9332.08     9172.72    594.25 o
  14   7   3     2091.50     1568.79    396.71 o
 -14   8   3     2105.96     2101.70    430.31 o
 -13   8   3      439.64      835.46    369.13 o
 -12   8   3      782.56     1011.91    379.77 o
 -11   8   3     1863.46     1883.04    374.33 o
 -10   8   3      205.79      224.73    281.39 o
  -9   8   3     4410.46     4088.56    365.20 o
  -8   8   3     2058.06     1920.10    306.70 o
  -7   8   3      375.31      330.95    247.84 o
  -6   8   3     5813.23     5308.46    343.03 o
  -5   8   3       19.01       83.61    106.90 o
  -4   8   3     3142.46     3134.61    149.36 o
  -3   8   3     7356.44     7272.10    155.60 o
  -2   8   3     7952.05     7901.78    112.92 o
  -1   8   3     1855.11     1755.81     88.88 o
   0   8   3    16060.82    16617.60    210.19 o
   1   8   3     1513.16     1519.79     88.76 o
   2   8   3     9535.75     9630.03    222.63 o
   3   8   3     6829.56     7351.55    214.77 o
   4   8   3     4269.62     4341.76    221.37 o
   5   8   3       24.02       55.15    140.46 o
   6   8   3     7136.90     7360.28    308.14 o
   7   8   3      585.85      475.08    279.56 o
   8   8   3     2657.80     2999.03    359.36 o
   9   8   3     4281.65     4065.84    378.84 o
  10   8   3      239.18      295.26    284.38 o
  11   8   3     1780.97     1701.22    390.38 o
  12   8   3      726.17      783.49    375.45 o
  13   8   3      269.56      270.51    375.80 o
  14   8   3     1565.88     1679.76    465.84 o
 -14   9   3     1662.40     1857.62    432.20 o
 -13   9   3     3407.28     2976.95    466.00 o
 -12   9   3     1162.16     1396.53    390.08 o
 -11   9   3     7570.82     7601.06    503.23 o
 -10   9   3      481.15      602.57    323.85 o
  -9   9   3    12202.97    12539.93    570.58 o
  -8   9   3     4959.22     4954.89    387.41 o
  -7   9   3     7635.19     7655.59    436.32 o
  -6   9   3    14531.56    14764.00    528.59 o
  -5   9   3    10495.35    10202.61    267.91 o
  -4   9   3     8019.14     7512.01    210.90 o
  -3   9   3    10810.59    10230.21    158.31 o
  -2   9   3     4398.04     4090.01    105.59 o
  -1   9   3    22040.17    22236.42    250.10 o
   0   9   3     6417.72     6607.94    147.11 o
   1   9   3    24655.96    24930.02    268.01 o
   2   9   3     4347.74     4533.88    207.05 o
   3   9   3    14681.35    14298.66    313.61 o
   4   9   3     6978.57     6749.26    274.64 o
   5   9   3    11970.48    12125.64    767.89 o
   6   9   3    14664.00    15449.74    429.26 o
   7   9   3     8124.95     8328.66    355.70 o
   8   9   3     4287.99     4036.19    392.62 o
   9   9   3    10972.52    10966.37    555.73 o
  10   9   3      755.24      741.81    348.55 o
  11   9   3     8100.86     9153.93    576.67 o
  12   9   3     1236.70     1273.54    407.04 o
  13   9   3     4155.43     4099.61    529.70 o
  14   9   3     2058.40     1826.08    483.08 o
 -13  10   3     1883.69     1608.37    434.79 o
 -12  10   3    13540.29    15698.52    742.07 o
 -11  10   3     6465.44     5683.93    499.21 o
 -10  10   3    20838.64    20601.39    741.58 o
  -9  10   3    11926.61    11421.72    563.77 o
  -8  10   3    30271.85    29827.17    801.37 o
  -7  10   3     2848.48     2882.46    346.00 o
  -6  10   3    17163.34    17384.38    579.79 o
  -5  10   3     5388.08     4723.95    203.12 o
  -4  10   3    13810.17    12680.41    565.75 o
  -3  10   3    13053.50    13159.34    178.52 o
  -2  10   3    26565.16    26484.74    348.33 o
  -1  10   3     6127.13     6026.99    145.41 o
   0  10   3    36177.72    35601.03    325.91 o
   1  10   3     4126.35     4019.04    129.80 o
   2  10   3    28131.69    28388.99    388.10 o
   3  10   3    11952.79    11637.88    395.31 o
   4  10   3    16533.12    16640.04    398.38 o
   5  10   3     3767.17     3817.65    253.07 o
   6  10   3    17601.43    17438.91    480.16 o
   7  10   3     3885.88     4087.16    289.54 o
   8  10   3    29362.16    29376.38    644.72 o
   9  10   3    13269.07    12548.27    517.61 o
  10  10   3    19889.78    20964.02   1085.60 o
  11  10   3     6690.93     6736.20    526.19 o
  12  10   3    14217.00    14831.45    740.12 o
  13  10   3     1844.47     2167.17    552.14 o
 -13  11   3      101.45       97.74    407.15 o
 -12  11   3      188.22      174.48    374.74 o
 -11  11   3      247.68      332.42    379.78 o
 -10  11   3      887.70      796.90    371.23 o
  -9  11   3      116.09      125.58    323.74 o
  -8  11   3       11.24       36.08    285.60 o
  -7  11   3     1045.14      920.87    302.42 o
  -6  11   3     1425.89     1472.70    305.60 o
  -5  11   3     1236.40     1169.51    183.89 o
  -4  11   3     1703.20     1402.60    135.52 o
  -3  11   3     2576.04     2553.42     86.77 o
  -2  11   3     1882.29     1842.67     70.02 o
  -1  11   3     2038.11     1945.37    125.83 o
   0  11   3     1094.19     1146.79     97.21 o
   1  11   3     1740.47     1674.52    103.76 o
   2  11   3     1741.24     1712.38    136.62 o
   3  11   3     2219.51     1948.82    151.11 o
   4  11   3     1583.96     1508.40    192.00 o
   5  11   3      984.43     1109.08    196.72 o
   6  11   3     1513.95     1604.08    214.22 o
   7  11   3      879.91      835.44    217.72 o
   8  11   3       28.53       61.82    221.04 o
   9  11   3      152.83      223.51    238.40 o
  10  11   3     1005.68     1302.74    288.04 o
  11  11   3      226.56       81.40    279.31 o
  12  11   3      219.27      245.46    319.36 o
  13  11   3       50.89        0.00    368.02 o
 -13  12   3     3822.86     3997.43    540.99 o
 -12  12   3     7492.40     8023.29    623.62 o
 -11  12   3     1775.28     1782.69    434.24 o
 -10  12   3     9862.43     9868.69    613.53 o
  -9  12   3     6381.89     5875.80    499.43 o
  -8  12   3     9868.15    10932.15    585.49 o
  -7  12   3     3931.25     3523.49    408.59 o
  -6  12   3    12538.72    12900.34    566.67 o
  -5  12   3     3564.41     3748.81    355.24 o
  -4  12   3    10554.47    10429.65    391.16 o
  -3  12   3     3433.79     3147.78     79.33 o
  -2  12   3    23559.64    22579.66    441.76 o
  -1  12   3     6234.57     6273.44    190.44 o
   0  12   3    36326.89    35608.10    676.79 o
   1  12   3     8075.07     7918.23    180.41 o
   2  12   3    23899.85    23869.97    496.51 o
   3  12   3     4686.34     4941.66    253.58 o
   4  12   3     9871.47     9709.65    346.39 o
   5  12   3     4581.11     4837.78    285.64 o
   6  12   3    10117.38     9811.86    381.38 o
   7  12   3     4610.28     4559.15    314.79 o
   8  12   3     8631.04     8909.75    421.27 o
   9  12   3     6270.13     6374.32    396.67 o
  10  12   3    10596.26    11294.68    793.37 o
  11  12   3     2092.58     2369.14    366.49 o
  12  12   3     8640.77     8728.13   1310.10 o
  13  12   3     2866.55     2682.66    540.07 o
 -12  13   3     1824.98     2229.03    508.35 o
 -11  13   3     6041.50     5917.73    542.12 o
 -10  13   3     4005.27     3964.17    466.67 o
  -9  13   3     8832.57     8381.70    556.53 o
  -8  13   3     4499.91     5239.35    474.45 o
  -7  13   3     8314.55     9347.24    550.93 o
  -6  13   3     3691.92     4317.24    419.36 o
  -5  13   3     7129.16     7269.23    449.94 o
  -4  13   3     6572.08     5967.02    285.37 o
  -3  13   3    15382.21    15027.00    323.90 o
  -2  13   3     3239.34     3023.54    153.46 o
  -1  13   3    23341.44    23412.97    342.49 o
   0  13   3    10145.09    10398.06    242.56 o
   1  13   3    20749.76    20936.44    328.07 o
   2  13   3     3937.68     3853.32    227.86 o
   3  13   3    13232.68    13288.26    498.76 o
   4  13   3     8430.52     8157.05    321.07 o
   5  13   3     7237.63     6995.80    333.39 o
   6  13   3     4342.37     4008.81    291.78 o
   7  13   3     7583.90     7150.69    379.12 o
   8  13   3     4742.46     4834.04    350.90 o
   9  13   3     8060.15     8020.31    436.12 o
  10  13   3     3297.82     3110.26    390.53 o
  11  13   3     5986.43     6305.64    608.21 o
  12  13   3     1112.41      996.45    486.10 o
 -12  14   3      183.53      172.68    407.53 o
 -11  14   3      261.64      318.43    427.36 o
 -10  14   3       89.76       77.26    404.87 o
  -9  14   3      129.48      317.79    340.63 o
  -8  14   3     1508.99     1526.43    417.43 o
  -7  14   3      952.20      967.72    363.89 o
  -6  14   3     2773.63     2508.35    382.22 o
  -5  14   3     1036.83      919.97    308.58 o
  -4  14   3     1007.27     1020.40    300.89 o
  -3  14   3      692.34      561.54    122.35 o
  -2  14   3      546.52      572.47    108.94 o
  -1  14   3     1168.52     1098.39    129.90 o
   0  14   3       22.12        0.00    113.99 o
   1  14   3     1306.76     1267.11    136.12 o
   2  14   3      721.62      752.59    234.40 o
   3  14   3      934.42      881.63    184.85 o
   4  14   3      971.57      773.06    194.92 o
   5  14   3      847.26      971.31    217.73 o
   6  14   3     2293.99     2012.29    257.70 o
   7  14   3      723.99      960.10    375.97 o
   8  14   3     1071.86     1085.65    399.72 o
   9  14   3      155.83      288.56    354.69 o
  10  14   3      167.86       89.37    432.23 o
  11  14   3      355.79      347.15    412.93 o
  12  14   3      382.46      626.94    476.17 o
 -11  15   3     6623.50     5961.78    625.73 o
 -10  15   3     4345.68     4534.18    555.28 o
  -9  15   3     7633.30     7344.03    583.75 o
  -8  15   3     5059.42     5627.34    551.58 o
  -7  15   3     9978.99     9713.66    614.67 o
  -6  15   3     4016.10     3841.01    440.09 o
  -5  15   3     9410.71     9958.49    546.77 o
  -4  15   3     6827.47     7381.75    469.50 o
  -3  15   3    20265.71    21099.27    674.07 o
  -2  15   3     9155.51     9092.56    278.12 o
  -1  15   3    33444.27    32987.96    954.68 o
   0  15   3     8661.92     9284.74    290.94 o
   1  15   3    36393.51    36795.20    526.38 o
   2  15   3     9121.74     8744.38    452.18 o
   3  15   3    20686.79    20486.26    663.03 o
   4  15   3     6629.34     6613.36    461.80 o
   5  15   3    10600.06    11393.08    592.00 o
   6  15   3     2580.39     2634.59    401.80 o
   7  15   3     9442.43     8593.69    592.98 o
   8  15   3     4000.05     3653.89    514.67 o
   9  15   3     7278.51     7079.90    618.89 o
  10  15   3     3849.67     3670.95    520.52 o
  11  15   3     6380.96     7309.09    689.01 o
 -10  16   3     4318.13     4104.42    579.07 o
  -9  16   3     1982.81     1768.72    439.55 o
  -8  16   3     4958.02     6013.56    551.94 o
  -7  16   3     2464.75     2954.74    471.02 o
  -6  16   3     2506.51     2523.94    413.01 o
  -5  16   3     1902.30     1561.62    366.46 o
  -4  16   3     4017.63     3938.71    424.30 o
  -3  16   3     4015.47     3757.65    376.50 o
  -2  16   3     8034.68     7988.65    426.45 o
  -1  16   3     4474.93     4907.95    245.08 o
   0  16   3    19063.49    18982.57    410.20 o
   1  16   3     4374.82     4248.51    238.79 o
   2  16   3     6840.52     7159.15    435.99 o
   3  16   3     3368.15     3080.60    373.51 o
   4  16   3     5650.56     5481.65    444.40 o
   5  16   3     1297.21     1155.13    349.59 o
   6  16   3     3436.09     3934.25    461.74 o
   7  16   3     2145.53     1912.31    464.48 o
   8  16   3     6424.10     6736.07    587.72 o
   9  16   3     1980.52     2263.78    488.19 o
  10  16   3     3714.51     3321.77    578.43 o
 -10  17   3     1573.50     1597.73    504.28 o
  -9  17   3     2172.82     2023.47    497.04 o
  -8  17   3      416.72      622.34    415.51 o
  -7  17   3     6216.08     6399.20    568.65 o
  -6  17   3      182.15      247.22    346.41 o
  -5  17   3     3985.28     4314.38    467.62 o
  -4  17   3      551.65      540.23    311.54 o
  -3  17   3     2063.02     2253.85    369.13 o
  -2  17   3     3622.34     3726.60    379.09 o
  -1  17   3     1018.83      914.70    183.60 o
   0  17   3     1446.22     1483.35    195.85 o
   1  17   3     1756.83     1561.65    197.96 o
   2  17   3     3729.52     3643.96    366.06 o
   3  17   3     3282.73     3289.05    387.24 o
   4  17   3      633.76      424.50    304.51 o
   5  17   3     4060.01     3829.72    446.56 o
   6  17   3      139.30      193.06    360.73 o
   7  17   3     5683.43     5722.47    570.73 o
   8  17   3      402.39      301.87    397.11 o
   9  17   3     2016.20     2084.70    478.20 o
  10  17   3     1484.93     1901.50    499.32 o
  -9  18   3     7160.44     8037.17    688.76 o
  -8  18   3    12728.60    13389.84    752.14 o
  -7  18   3     3092.90     3197.46    457.30 o
  -6  18   3    12199.16    12535.87    714.46 o
  -5  18   3     2732.45     2998.81    431.26 o
  -4  18   3     9871.42     9585.34    577.72 o
  -3  18   3     3402.27     3993.67    429.65 o
  -2  18   3     7818.18     7520.28    483.07 o
  -1  18   3     3140.44     3051.11    278.22 o
   0  18   3    11564.85    12471.08    533.60 o
   1  18   3     3651.68     3603.97    368.70 o
   2  18   3     7753.59     8049.29    492.16 o
   3  18   3     4705.26     4576.48    442.10 o
   4  18   3    10506.91    11062.30    605.07 o
   5  18   3     2800.33     3008.88    424.00 o
   6  18   3    11796.09    11742.74    684.59 o
   7  18   3     2725.90     2911.13    515.98 o
   8  18   3    11795.02    11891.28    753.70 o
   9  18   3     6997.82     7793.81    705.59 o
  -8  19   3      423.46      493.07    464.35 o
  -7  19   3     1305.37     1401.89    473.05 o
  -6  19   3     1190.26     1292.19    431.96 o
  -5  19   3     1362.98     1772.90    458.62 o
  -4  19   3     2034.71     1907.77    416.11 o
  -3  19   3     2215.04     2182.48    388.95 o
  -2  19   3      778.32      727.97    304.57 o
  -1  19   3     2669.66     2806.76    361.56 o
   0  19   3      321.11      289.06    186.89 o
   1  19   3     2481.58     2375.24    371.19 o
   2  19   3     1321.13     1272.37    353.06 o
   3  19   3     1622.06     1096.07    333.58 o
   4  19   3     2794.55     2485.62    445.44 o
   5  19   3      984.50      965.31    409.56 o
   6  19   3     1422.16     1333.61    422.39 o
   7  19   3     1136.60     1112.27    455.89 o
   8  19   3      337.77      404.62    518.31 o
  -7  20   3     1375.62     1485.66    502.16 o
  -6  20   3     3139.36     3113.22    503.13 o
  -5  20   3      160.94      276.41    383.67 o
  -4  20   3     5376.44     5542.59    515.47 o
  -3  20   3     1048.89      829.95    392.02 o
  -2  20   3     4526.01     4464.43    461.19 o
  -1  20   3     2159.88     1916.04    341.92 o
   0  20   3     4204.14     3940.71    275.07 o
   1  20   3     1748.10     1756.21    324.17 o
   2  20   3     3848.10     3921.27    432.35 o
   3  20   3     1760.36     2079.59    430.16 o
   4  20   3     5512.51     5536.66    543.37 o
   5  20   3      142.64       83.33    374.14 o
   6  20   3     3125.61     3636.01    540.18 o
   7  20   3     1159.15      971.26    430.85 o
  -5  21   3     8997.93     9713.47    690.00 o
  -4  21   3     4651.19     4653.63    539.47 o
  -3  21   3    12348.04    13678.47    687.64 o
  -2  21   3     4715.54     5281.13    479.76 o
  -1  21   3    11977.99    11338.52    588.45 o
   1  21   3    12355.16    12748.08    618.99 o
   2  21   3     5445.57     5718.02    493.92 o
   3  21   3    11624.68    12791.72    692.92 o
   4  21   3     4393.80     4712.78    533.29 o
   5  21   3     8439.08     8416.32    658.24 o
  -4  22   3      245.97      114.84    368.35 o
  -3  22   3      309.49      103.38    372.60 o
  -2  22   3      784.97      745.56    372.25 o
  -1  22   3      112.58       49.94    352.65 o
   2  22   3     1028.73     1208.94    383.74 o
   3  22   3      433.75      389.29    343.39 o
   4  22   3      367.36      101.04    379.71 o
   1   0   4    76757.34    79364.02    453.46 o
   2   0   4    68393.24    68420.40    644.19 o
   3   0   4    73613.66    74249.74    872.60 o
   4   0   4    71282.24    73285.61   1950.57 o
   5   0   4    40129.23    40346.74    388.30 o
   6   0   4    19137.72    19082.00    357.23 o
   7   0   4     8212.06     8643.50    221.28 o
   8   0   4     8483.81     9060.51    356.71 o
   9   0   4     2409.98     2430.60    172.11 o
  10   0   4     8175.94     7594.67    361.59 o
  11   0   4     2928.83     2530.98    183.20 o
  12   0   4     5636.71     5707.39    373.54 o
 -11   1   4      424.76      437.06    152.65 o
 -10   1   4     2498.57     2591.39    219.45 o
  -9   1   4      159.15      122.90    126.83 o
  -8   1   4     2398.86     2567.24    183.78 o
  -7   1   4     4522.60     4562.95    228.28 o
  -6   1   4     5458.02     5486.46    186.37 o
  -5   1   4     7816.21     7801.07    242.22 o
  -4   1   4     3038.53     2769.20    192.27 o
  -3   1   4     3649.70     3415.30    133.38 o
  -2   1   4     3366.92     3644.45    143.36 o
  -1   1   4    23121.32    23839.78    255.38 o
   0   1   4      108.36       89.39     92.88 o
   1   1   4    25104.75    26126.25    456.68 o
   2   1   4     1862.12     2099.34    127.31 o
   3   1   4     3257.04     3274.50    167.83 o
   4   1   4     2343.50     2146.05    154.65 o
   5   1   4     9234.18     9393.53    190.90 o
   6   1   4     6170.51     6275.78    172.50 o
   7   1   4     4219.04     4209.13    163.21 o
   8   1   4     2939.79     2949.16    154.19 o
   9   1   4      259.56      326.49    123.57 o
  10   1   4     1889.76     1774.92    154.09 o
  11   1   4      314.21      380.24    227.96 o
  12   1   4      556.20      370.74    236.70 o
 -12   2   4     6413.59     6038.28    386.05 o
 -11   2   4     1253.21     1220.35    167.20 o
 -10   2   4     4624.14     4600.39    258.30 o
  -9   2   4     4467.34     3760.34    381.98 o
  -8   2   4     8865.73     8765.98    242.27 o
  -7   2   4     5634.12     5455.61    189.46 o
  -6   2   4    16095.60    15627.31    338.24 o
  -5   2   4    24720.73    26034.72    398.30 o
  -4   2   4    19981.63    21886.27   1015.99 o
  -3   2   4    19954.09    20519.06    270.64 o
  -2   2   4    14613.51    15155.90    175.13 o
  -1   2   4    17026.11    17639.56    220.27 o
   0   2   4     3043.95     3397.80    148.92 o
   1   2   4    14881.31    15152.34    267.37 o
   2   2   4    19959.44    20478.16    297.32 o
   3   2   4    16456.79    17432.10    679.04 o
   4   2   4    17564.51    18416.90    473.56 o
   5   2   4    22282.09    21842.67    484.10 o
   6   2   4    18161.15    17827.57    466.25 o
   7   2   4     6087.65     6167.04    178.72 o
   8   2   4     9907.06     9764.30    239.40 o
   9   2   4     6216.17     5994.39    322.52 o
  10   2   4     4975.98     5172.94    360.89 o
  11   2   4     1761.76     1678.07    285.81 o
  12   2   4     4989.00     5131.97    390.23 o
  13   2   4     3094.71     2692.27    343.68 o
 -13   3   4    11112.63    11729.23    530.77 o
 -12   3   4     8029.80     8666.43    448.02 o
 -11   3   4     8122.13     8300.60    424.16 o
 -10   3   4     8869.22     9166.43    379.60 o
  -9   3   4    17402.09    17736.05    342.47 o
  -8   3   4    14724.29    15217.15    339.94 o
  -7   3   4    34415.40    33563.52    880.07 o
  -6   3   4    20145.61    20053.16    314.39 o
  -5   3   4    49222.40    48582.54    887.82 o
  -4   3   4    16549.02    16637.93    317.18 o
  -3   3   4    23248.27    23327.43    705.31 o
  -2   3   4    20919.81    21495.87    397.44 o
  -1   3   4    11782.87    12428.34    209.07 o
   0   3   4     1933.26     2022.45     90.37 o
   1   3   4    10199.45    10485.63    167.27 o
   2   3   4    21690.35    22169.07    250.31 o
   3   3   4    27164.97    27019.49    296.95 o
   4   3   4    14882.32    14083.16    391.40 o
   5   3   4    53047.88    52048.94    752.30 o
   6   3   4    20743.68    20370.52    516.48 o
   7   3   4    33586.41    32344.34    676.00 o
   8   3   4    16760.83    17006.70    531.88 o
   9   3   4    17241.28    17059.77    552.35 o
  10   3   4     9087.09     9467.95    455.34 o
  11   3   4     9218.26     9476.60    481.61 o
  12   3   4     7381.70     7179.36    450.86 o
  13   3   4    11295.59    11559.22    562.62 o
  14   3   4     9929.68     9616.90    569.77 o
 -13   4   4      372.22      225.30    277.25 o
 -12   4   4      748.10      734.31    290.29 o
 -11   4   4      348.17      282.90    255.22 o
 -10   4   4     1490.88     1604.03    262.77 o
  -9   4   4      508.66      593.50    134.14 o
  -8   4   4     2453.15     2244.99    224.04 o
  -7   4   4      134.19      147.95    111.57 o
  -6   4   4     4186.71     3599.60    166.11 o
  -5   4   4     3131.01     3408.56    194.11 o
  -4   4   4     1135.81     1047.91    137.24 o
  -3   4   4     3282.67     3128.17    135.56 o
  -2   4   4     2250.44     2480.13     88.67 o
  -1   4   4    11580.30    11993.71    149.78 o
   0   4   4     2846.81     3069.55     84.07 o
   1   4   4    11062.21    11195.65    224.76 o
   2   4   4     1681.69     1858.53    100.16 o
   3   4   4     2812.32     2761.11    138.24 o
   4   4   4     1421.22     1680.68    155.69 o
   5   4   4     3125.42     2938.27    249.52 o
   6   4   4     3917.45     3386.88    269.10 o
   7   4   4       39.54       12.65    217.21 o
   8   4   4     2068.33     1780.16    270.03 o
   9   4   4      385.19      246.52    234.19 o
  10   4   4     1531.80     1464.59    294.70 o
  11   4   4      491.35      335.19    272.13 o
  12   4   4     1066.34     1030.47    301.98 o
  13   4   4      575.64      516.50    329.62 o
  14   4   4      779.85      614.92    309.78 o
 -14   5   4     6695.51     6677.50    490.21 o
 -13   5   4     7384.75     8069.95    504.68 o
 -12   5   4     7513.09     7580.45    468.34 o
 -11   5   4     9027.59     8486.71    466.60 o
 -10   5   4     7465.21     8004.52    436.87 o
  -9   5   4     8755.93     7752.11    414.94 o
  -8   5   4     8726.82     8552.81    240.73 o
  -7   5   4    12895.80    12803.65    564.05 o
  -6   5   4    14320.94    12981.26    485.32 o
  -5   5   4    20740.61    20550.20    401.74 o
  -4   5   4    16380.88    15846.07    336.89 o
  -3   5   4    20741.27    21097.64    979.60 o
  -2   5   4    15750.11    15925.61    168.73 o
  -1   5   4    38812.85    40343.21    434.94 o
   0   5   4     4197.13     4082.94     84.21 o
   1   5   4    38599.83    40606.90    306.76 o
   2   5   4    17756.77    18118.48    281.05 o
   3   5   4    20894.16    20355.81    454.54 o
   4   5   4    19088.67    19235.12    379.35 o
   5   5   4    21075.08    21481.48    534.86 o
   6   5   4    15599.00    15665.32    493.63 o
   7   5   4    10246.95    10383.47    437.33 o
   8   5   4    10738.33    10631.42    466.86 o
   9   5   4     8312.35     8677.40    445.09 o
  10   5   4     6655.10     6834.78    431.70 o
  11   5   4    10680.27    10033.84    532.52 o
  12   5   4     6291.04     5838.94    460.20 o
  13   5   4     8382.22     9087.09    554.62 o
  14   5   4     6019.59     6381.74    541.04 o
 -14   6   4     5945.29     6416.31    507.97 o
 -13   6   4     4833.25     5051.44    454.25 o
 -12   6   4     4287.34     5171.69    420.32 o
 -11   6   4     5658.21     5822.55    432.49 o
 -10   6   4     5206.79     5030.80    388.10 o
  -9   6   4     3389.57     2841.32    308.77 o
  -8   6   4    17358.42    17035.69    446.98 o
  -7   6   4     5320.54     4994.03    283.12 o
  -6   6   4    21431.08    21061.34   1036.21 o
  -5   6   4    18178.10    17973.30    391.89 o
  -4   6   4    29797.62    29807.95    468.27 o
  -3   6   4    29276.37    29435.05    236.30 o
  -2   6   4    17374.59    16900.61    169.16 o
  -1   6   4    40771.10    41348.22    539.18 o
   0   6   4    11753.52    10686.21    198.69 o
   1   6   4    38172.88    38390.40    534.62 o
   2   6   4    17938.72    16919.82    291.63 o
   3   6   4    27042.86    27612.67    433.55 o
   4   6   4    28063.43    28362.18    464.38 o
   5   6   4    19278.00    20131.43    696.25 o
   6   6   4    19331.14    18386.58    544.99 o
   7   6   4     6963.31     6787.69    392.73 o
   8   6   4    14380.38    13841.62    536.37 o
   9   6   4     4365.27     4327.06    377.77 o
  10   6   4     5367.58     4898.67    415.87 o
  11   6   4     4421.88     4326.08    426.21 o
  12   6   4     6150.63     6795.80    505.55 o
  13   6   4     3464.51     3793.07    463.28 o
  14   6   4     6440.07     6696.48    549.63 o
 -14   7   4      505.77      647.56    374.70 o
 -13   7   4      167.47      203.17    345.12 o
 -12   7   4      361.96      154.83    329.02 o
 -11   7   4      278.70      213.58    291.80 o
 -10   7   4      961.72     1042.33    294.21 o
  -9   7   4      760.44      663.29    262.72 o
  -8   7   4      406.27      341.82    236.50 o
  -7   7   4      162.94      179.68    114.28 o
  -6   7   4     4284.06     4025.94    243.47 o
  -5   7   4       76.07       69.94    149.87 o
  -4   7   4       95.40      159.66    133.69 o
  -3   7   4     1463.00     1471.02     89.57 o
  -2   7   4     2028.12     2075.43     71.19 o
  -1   7   4      495.12      541.65     56.09 o
   0   7   4      953.08     1018.46     81.19 o
   1   7   4      606.77      728.46    101.18 o
   2   7   4     1854.89     1633.11    128.73 o
   3   7   4     1346.41     1262.35    148.66 o
   4   7   4       59.46       35.38    133.06 o
   5   7   4       50.26       94.00    156.65 o
   6   7   4     3962.71     3922.70    258.05 o
   7   7   4      137.48      199.56    235.74 o
   8   7   4      525.99      318.22    272.81 o
   9   7   4      763.06      605.98    285.59 o
  10   7   4     1135.89      874.63    310.31 o
  11   7   4      340.19      547.61    320.04 o
  12   7   4      432.66      276.57    350.51 o
  13   7   4      193.74      167.33    382.97 o
  14   7   4      561.12      481.10    418.65 o
 -14   8   4     6477.42     7270.81    569.68 o
 -13   8   4     4576.92     5017.27    482.75 o
 -12   8   4     5258.52     5992.50    509.88 o
 -11   8   4     4451.74     5012.22    432.82 o
 -10   8   4     7343.84     8613.18    495.56 o
  -9   8   4     8945.68     8219.83    466.40 o
  -8   8   4    12087.74    10441.77    486.30 o
  -7   8   4    11810.85    12100.37    492.37 o
  -6   8   4    15444.36    13832.86   1346.68 o
  -5   8   4    20619.84    19097.03    756.04 o
  -4   8   4    18943.56    18802.20    314.47 o
  -3   8   4    31340.17    31120.83    447.53 o
  -2   8   4    37353.42    37148.19    337.85 o
  -1   8   4    22270.99    21709.27    195.02 o
   0   8   4    46979.52    46316.90    573.03 o
   1   8   4    20735.93    20659.17    312.34 o
   2   8   4    38304.74    38185.13    444.32 o
   3   8   4    25565.54    24917.60    442.19 o
   4   8   4    20790.76    21450.57    914.19 o
   5   8   4    18898.20    18848.72    454.13 o
   6   8   4    13982.68    13843.17    405.59 o
   7   8   4    13715.85    13247.10    425.61 o
   8   8   4    11436.70    11155.86    418.64 o
   9   8   4     8290.84     7806.65    492.27 o
  10   8   4     7517.80     7351.64    500.65 o
  11   8   4     4130.34     4357.23    448.73 o
  12   8   4     6145.90     5796.89    513.79 o
  13   8   4     4657.29     4129.51    498.41 o
  14   8   4     5474.91     5830.07    571.72 o
 -13   9   4     3806.37     3249.09    455.71 o
 -12   9   4     4973.91     5340.82    509.72 o
 -11   9   4     5441.82     5431.57    476.29 o
 -10   9   4     5761.72     5999.92    468.56 o
  -9   9   4     6888.93     7020.05    462.97 o
  -8   9   4     5047.03     5162.37    411.79 o
  -7   9   4     6509.31     6588.53    412.63 o
  -6   9   4     2416.30     2005.45    221.74 o
  -5   9   4     9413.01     9269.97    398.30 o
  -4   9   4     6696.43     6154.10    295.67 o
  -3   9   4     5776.45     5592.90    106.98 o
  -2   9   4    10996.82    10904.78    190.53 o
  -1   9   4    34426.00    34000.08    682.83 o
   0   9   4     6008.61     5629.35    159.76 o
   1   9   4    37154.86    36892.37    428.72 o
   2   9   4     8231.27     8311.80    285.34 o
   3   9   4     7863.92     8064.07    276.96 o
   4   9   4     5398.88     5494.18    258.34 o
   5   9   4    14013.88    13745.43    397.83 o
   6   9   4     3215.18     3077.66    376.01 o
   7   9   4     6294.80     7201.53    341.16 o
   8   9   4     5796.44     5918.08    343.40 o
   9   9   4     6625.71     6558.58    376.03 o
  10   9   4     5780.66     5997.23    384.35 o
  11   9   4     5467.95     5479.78    471.53 o
  12   9   4     4298.77     4331.00    402.18 o
  13   9   4     3489.45     3153.01    370.47 o
 -13  10   4     1011.32      638.03    394.96 o
 -12  10   4      988.92     1480.21    431.40 o
 -11  10   4     1607.23     1726.05    386.23 o
 -10  10   4     1721.37     1816.34    373.26 o
  -9  10   4     1158.77     1041.89    340.19 o
  -8  10   4     2391.73     2065.11    337.41 o
  -7  10   4     3018.44     3001.24    356.08 o
  -6  10   4     2501.45     2206.08    231.96 o
  -5  10   4     1170.39      988.96    150.09 o
  -4  10   4     2165.03     1875.38    142.54 o
  -3  10   4     2866.57     2737.44     81.62 o
  -2  10   4     1906.43     1930.38     94.01 o
  -1  10   4     2435.52     2335.36    111.69 o
   0  10   4     6532.02     6413.31    159.84 o
   1  10   4     3198.30     3118.16    179.22 o
   2  10   4     2463.66     2074.57    150.92 o
   3  10   4     3685.74     3729.10    220.33 o
   4  10   4     2919.82     2977.98    223.65 o
   5  10   4     1534.85     1673.64    207.52 o
   6  10   4     2761.07     2321.46    415.00 o
   7  10   4     3179.32     3268.99    279.53 o
   8  10   4     2237.81     1911.23    260.54 o
   9  10   4      905.73      714.84    236.77 o
  10  10   4     1929.10     1983.35    289.13 o
  11  10   4      964.18     1247.03    309.01 o
  12  10   4      628.96      886.28    332.20 o
  13  10   4      807.17     1164.70    364.52 o
 -13  11   4     4965.96     5457.63    584.24 o
 -12  11   4     6680.27     7118.58    572.01 o
 -11  11   4    15608.33    16727.52    745.82 o
 -10  11   4    15701.75    16997.17    730.36 o
  -9  11   4    19906.15    21102.95    754.01 o
  -8  11   4    12049.87    12026.75    588.56 o
  -7  11   4    20066.96    21697.78    703.94 o
  -6  11   4    10593.03    10201.15    507.72 o
  -5  11   4     6072.16     6103.08    301.31 o
  -4  11   4     6851.47     6774.53    240.35 o
  -3  11   4     8097.19     7788.55    192.56 o
  -2  11   4    12050.32    11402.39    396.51 o
  -1  11   4    20501.81    20239.51    419.79 o
   0  11   4    10910.55    10667.40    205.78 o
   1  11   4    21822.58    21474.49    503.39 o
   2  11   4    10080.67    10206.03    382.63 o
   3  11   4     7616.26     7256.53    286.16 o
   4  11   4     6803.61     6982.52    302.56 o
   5  11   4     7914.77     8271.00    476.50 o
   6  11   4    13260.72    13014.25    426.92 o
   7  11   4    19492.73    18598.14    523.50 o
   8  11   4    12647.09    13296.02    480.37 o
   9  11   4    20526.54    20491.00    612.06 o
  10  11   4    15867.61    14809.45    945.55 o
  11  11   4    16974.01    17782.36    635.79 o
  12  11   4     6190.90     6072.37    468.35 o
  13  11   4     5835.80     5608.06    959.58 o
 -12  12   4     1268.69     1206.33    458.14 o
 -11  12   4     3457.10     3109.46    464.78 o
 -10  12   4     6539.44     6791.00    547.09 o
  -9  12   4     3166.59     3068.22    431.49 o
  -8  12   4     8702.45     8583.44    525.70 o
  -7  12   4     3983.92     4233.61    420.02 o
  -6  12   4     4071.15     3786.74    379.27 o
  -5  12   4     1985.46     1817.80    308.15 o
  -4  12   4     2266.77     2347.13    132.81 o
  -3  12   4     5274.00     5231.07    135.87 o
  -2  12   4     3830.42     3757.23    222.42 o
  -1  12   4     9100.59     9122.36    225.87 o
   0  12   4     6050.45     5841.74    169.99 o
   1  12   4     8422.20     7864.87    367.25 o
   2  12   4     2775.33     2583.72    305.94 o
   3  12   4     5485.01     5681.18    277.71 o
   4  12   4     1270.79     1236.45    245.73 o
   5  12   4     2541.92     2392.70    285.60 o
   6  12   4     3432.94     3472.30    272.68 o
   7  12   4     4490.86     4615.95    312.61 o
   8  12   4     8269.10     8507.72   1017.84 o
   9  12   4     3488.98     3632.48    326.88 o
  10  12   4     6342.21     6445.31    426.57 o
  11  12   4     3367.07     2912.77    366.76 o
  12  12   4     1892.72     2137.79    359.34 o
 -12  13   4     2907.39     3255.01    498.98 o
 -11  13   4     1389.55     1984.18    451.72 o
 -10  13   4     3015.65     2875.49    462.22 o
  -9  13   4     2315.30     2613.26    420.22 o
  -8  13   4     5870.14     5961.06    514.20 o
  -7  13   4     3619.73     3927.52    434.68 o
  -6  13   4     5888.70     5944.64    439.39 o
  -5  13   4     4948.11     4889.11    483.09 o
  -4  13   4     1806.69     1710.44    197.38 o
  -3  13   4     5053.59     4779.02    185.27 o
  -2  13   4     6228.64     6351.14    201.53 o
  -1  13   4     9519.33     9310.16    236.55 o
   0  13   4     2498.94     2368.27    156.45 o
   1  13   4     8920.07     8634.42    307.74 o
   2  13   4     6381.58     6072.75    280.32 o
   3  13   4     4880.05     4845.32    268.87 o
   4  13   4     1998.22     2263.22    226.27 o
   5  13   4     4280.45     4327.17    286.16 o
   6  13   4     5849.27     6191.11    342.90 o
   7  13   4     2617.63     2537.36    289.99 o
   8  13   4     4786.32     4916.47    373.61 o
   9  13   4     2054.26     1830.68    315.43 o
  10  13   4     3376.76     2890.71    381.52 o
  11  13   4     1969.37     1970.85    500.32 o
  12  13   4     3052.78     3051.05    559.61 o
 -11  14   4     5404.62     5628.30    598.74 o
 -10  14   4     6959.08     8198.82    639.42 o
  -9  14   4     6276.11     6431.47    529.72 o
  -8  14   4     7742.05     7785.45    570.50 o
  -7  14   4     4765.09     4856.87    466.86 o
  -6  14   4     4865.11     4772.95    452.30 o
  -5  14   4     5843.14     6058.22    457.15 o
  -4  14   4     8570.93     8270.27    340.98 o
  -3  14   4    12669.24    12559.16    737.44 o
  -2  14   4    31212.24    30828.14    696.87 o
  -1  14   4    20187.03    20547.37    342.37 o
   0  14   4    31494.00    31988.13    448.12 o
   1  14   4    20929.13    20773.40    457.15 o
   2  14   4    30286.74    30802.91    560.01 o
   3  14   4    14844.90    15214.81   1112.30 o
   4  14   4     7764.21     7910.40    341.13 o
   5  14   4     5661.68     5726.31    328.52 o
   6  14   4     3847.52     4024.28    321.10 o
   7  14   4     4509.21     4407.90    328.89 o
   8  14   4     6460.75     6683.93    543.73 o
   9  14   4     5615.58     5775.19    581.36 o
  10  14   4     6744.91     6585.14    596.12 o
  11  14   4     4778.27     4735.15    601.77 o
 -11  15   4      503.98      163.15    446.88 o
 -10  15   4      861.08      735.33    435.40 o
  -9  15   4      589.32      557.87    407.01 o
  -8  15   4      487.25      361.90    409.88 o
  -7  15   4     2214.82     2437.16    426.42 o
  -6  15   4        9.74      243.23    357.17 o
  -5  15   4      491.52      420.82    325.22 o
  -4  15   4       35.27       11.08    299.77 o
  -3  15   4      119.62      213.28    274.58 o
  -2  15   4      334.66      361.65    136.88 o
  -1  15   4     9479.48     9592.26    417.72 o
   0  15   4     1664.09     1501.08    177.41 o
   1  15   4     9931.30    10980.89    461.75 o
   2  15   4      312.85      356.64    267.90 o
   3  15   4      357.75      719.73    270.91 o
   4  15   4      125.94        0.00    302.92 o
   5  15   4      894.72      787.69    333.30 o
   6  15   4       21.92       55.52    352.43 o
   7  15   4     2861.03     2414.81    408.98 o
   8  15   4      457.04      333.13    368.15 o
   9  15   4      694.17      579.72    440.82 o
  10  15   4      931.52      858.25    468.09 o
  11  15   4      270.38      159.28    483.79 o
 -10  16   4     4789.94     5098.25    597.64 o
  -9  16   4     2793.16     2688.53    523.49 o
  -8  16   4     6159.42     6388.36    581.55 o
  -7  16   4     3500.96     3429.08    502.55 o
  -6  16   4     7236.42     7564.67    544.39 o
  -5  16   4     4282.64     3871.12    455.41 o
  -4  16   4     5833.86     5295.73    464.44 o
  -3  16   4     4205.19     4227.31    390.90 o
  -2  16   4     6764.00     6508.70    261.05 o
  -1  16   4     4882.83     5174.73    246.72 o
   0  16   4     7033.93     6817.84    275.09 o
   1  16   4     4884.91     5294.64    379.01 o
   2  16   4     8105.92     7909.28    458.60 o
   3  16   4     3908.08     4167.84    407.59 o
   4  16   4     7041.85     6828.13    470.69 o
   5  16   4     3998.79     4199.39    436.51 o
   6  16   4     7703.21     6735.42    560.65 o
   7  16   4     3414.25     2947.75    452.13 o
   8  16   4     6556.07     7256.29    591.89 o
   9  16   4     2809.78     3206.75    501.79 o
  10  16   4     4442.25     5195.02    619.79 o
 -10  17   4     6946.46     7783.53    683.65 o
  -9  17   4     8918.73    10417.26    719.10 o
  -8  17   4     9565.66     9517.89    690.73 o
  -7  17   4    11595.13    11016.87    689.08 o
  -6  17   4     6316.81     6031.98    518.97 o
  -5  17   4     6507.30     6337.91    516.89 o
  -4  17   4     4826.49     5204.63    465.41 o
  -3  17   4     5608.26     5901.37    469.39 o
  -2  17   4     3649.18     3448.22    371.10 o
  -1  17   4    12240.67    12613.27    437.03 o
   0  17   4     3960.03     4115.71    248.08 o
   1  17   4    11972.35    12357.00    528.99 o
   2  17   4     4439.72     4822.11    402.54 o
   3  17   4     5237.60     5416.52    440.00 o
   4  17   4     4617.25     4848.14    465.66 o
   5  17   4     7328.55     7082.89    533.29 o
   6  17   4     4735.85     4529.10    525.26 o
   7  17   4    13560.30    14497.39    744.47 o
   8  17   4     9226.30     8967.37    675.82 o
   9  17   4     9731.17    10540.50    752.38 o
  10  17   4     7806.94     7500.93    665.71 o
  -9  18   4      279.50      481.04    446.87 o
  -8  18   4       49.17      163.10    458.53 o
  -7  18   4     1207.28      975.84    445.10 o
  -6  18   4      605.85      715.52    386.23 o
  -5  18   4        7.47       83.96    356.57 o
  -4  18   4      413.42      545.30    326.42 o
  -3  18   4       84.12      123.88    319.50 o
  -2  18   4      106.65      168.59    289.26 o
  -1  18   4      343.96      219.93    168.76 o
   0  18   4      199.35      181.49    179.38 o
   1  18   4      340.12      124.51    273.46 o
   2  18   4      105.60        0.00    297.32 o
   3  18   4       80.44      137.49    310.57 o
   4  18   4      425.66      217.79    345.19 o
   5  18   4       14.24      171.26    362.45 o
   6  18   4      625.76      628.90    427.81 o
   7  18   4     1250.71     1026.06    432.85 o
   8  18   4       46.67        0.00    478.73 o
   9  18   4      284.88      271.07    492.33 o
  -8  19   4     5778.44     5856.18    621.89 o
  -7  19   4     5232.95     6009.24    581.17 o
  -6  19   4     3930.62     4294.31    543.30 o
  -5  19   4     6497.65     7725.37    582.22 o
  -4  19   4     5249.62     4521.82    486.48 o
  -3  19   4     6582.79     6965.73    510.18 o
  -2  19   4     5184.26     5295.01    443.79 o
  -1  19   4     9438.12     9209.72    510.02 o
   0  19   4     3593.31     3491.54    341.82 o
   1  19   4     9201.63     8528.96    494.59 o
   2  19   4     6477.45     6576.28    487.39 o
   3  19   4     4964.08     4390.62    457.94 o
   4  19   4     6650.43     6731.93    517.97 o
   5  19   4     6910.81     7109.82    607.03 o
   6  19   4     3940.47     3984.32    534.48 o
   7  19   4     4573.03     4530.73    553.21 o
   8  19   4     5511.71     5559.97    637.94 o
  -7  20   4     2149.12     1879.77    474.78 o
  -6  20   4     3646.78     4690.94    582.58 o
  -5  20   4     4157.11     3977.14    532.93 o
  -4  20   4     5734.64     6069.99    546.73 o
  -3  20   4     6170.31     6307.37    522.49 o
  -2  20   4     5657.58     5670.21    487.06 o
  -1  20   4     4631.38     4475.40    426.43 o
   0  20   4     3680.27     3506.49    383.88 o
   1  20   4     5493.00     6170.65    461.66 o
   2  20   4     4704.37     4617.27    459.44 o
   3  20   4     7436.05     7704.79    551.79 o
   4  20   4     4497.77     4808.29    515.64 o
   5  20   4     4606.34     4957.58    541.73 o
   6  20   4     2961.38     2895.64    525.52 o
   7  20   4     1653.09     1220.31    463.77 o
  -5  21   4       88.18        0.00    372.68 o
  -4  21   4      799.60     1060.13    386.14 o
  -3  21   4      431.81      514.78    361.89 o
  -2  21   4      643.64      593.70    351.44 o
  -1  21   4     1105.22      482.68    332.92 o
   1  21   4     1061.57     1034.66    326.68 o
   2  21   4      564.06       68.19    350.92 o
   3  21   4      408.69      441.22    378.54 o
   4  21   4      537.61      132.58    390.62 o
   5  21   4       70.87        0.00    415.62 o
  -3  22   4     5980.30     6575.91    569.46 o
  -2  22   4     4991.67     4620.79    488.22 o
   2  22   4     4915.78     5213.62    499.69 o
   3  22   4     5408.14     5801.54    533.75 o
   1   0   5     2136.19     2274.46    115.47 o
   2   0   5     5086.75     5502.69    179.67 o
   3   0   5     1355.33     1334.62    149.20 o
   4   0   5     2275.72     2633.63    291.25 o
   5   0   5     7689.98     7089.60    467.89 o
   6   0   5      463.92      449.08    103.23 o
   7   0   5     4628.51     4673.30    182.20 o
   8   0   5     1232.98     1156.08    139.10 o
   9   0   5      721.89      851.81    140.77 o
  10   0   5     1122.86     1306.36    150.22 o
  11   0   5      355.78      407.54    145.65 o
  12   0   5       78.20      130.11    226.09 o
 -11   1   5     4112.91     4134.76    223.32 o
 -10   1   5     2544.76     2800.28    186.52 o
  -9   1   5     7568.27     8238.25    392.63 o
  -8   1   5     8337.53     8455.23    246.33 o
  -7   1   5    14299.62    14479.10    718.86 o
  -6   1   5    27494.84    28952.55    475.30 o
  -5   1   5    28705.91    27848.76   1120.18 o
  -4   1   5    46251.93    46276.95    487.24 o
  -3   1   5    36499.75    37760.10    884.48 o
  -2   1   5    69311.77    70927.91    765.67 o
  -1   1   5    38015.00    41026.11    671.78 o
   0   1   5    21436.08    21619.35    262.87 o
   1   1   5    36349.13    38438.84    594.30 o
   2   1   5    66228.73    67507.46   1086.23 o
   3   1   5    38800.85    38052.95    545.65 o
   4   1   5    43173.05    43096.16    455.79 o
   5   1   5    29267.58    29047.46    467.95 o
   6   1   5    26283.55    26687.29    571.65 o
   7   1   5    13775.09    13914.52    457.42 o
   8   1   5     8291.66     8117.30    231.59 o
   9   1   5     8885.89     9298.20    589.77 o
  10   1   5     2951.17     3001.28    181.18 o
  11   1   5     4262.34     4215.62    357.68 o
  12   1   5     8797.56     8918.82    472.90 o
  13   1   5     6375.79     6089.77    430.17 o
 -12   2   5     4298.60     4137.17    337.02 o
 -11   2   5     6619.35     6649.61    349.28 o
 -10   2   5      181.51      211.13    137.74 o
  -9   2   5     4513.02     4530.84    223.27 o
  -8   2   5     4057.60     3737.55    188.47 o
  -7   2   5    15325.65    15733.90    306.84 o
  -6   2   5    11531.99    11519.89    235.72 o
  -5   2   5    38004.71    42362.86   2422.67 o
  -4   2   5     3608.73     3378.99    164.59 o
  -3   2   5    27902.13    28375.71   1124.45 o
  -2   2   5     9351.56     9256.33    193.01 o
  -1   2   5    17870.05    18626.78    402.72 o
   0   2   5    27951.40    28221.92    296.12 o
   1   2   5    13165.84    13477.48    216.88 o
   2   2   5    12464.02    12217.96    425.74 o
   3   2   5    22876.32    22558.46    624.04 o
   4   2   5     3948.66     3864.19    163.96 o
   5   2   5    37489.07    38059.60    671.51 o
   6   2   5    14021.13    13698.06    436.65 o
   7   2   5    16037.57    16045.56    497.50 o
   8   2   5     4670.49     4862.55    339.75 o
   9   2   5     4586.82     5024.53    346.18 o
  10   2   5      574.45      469.58    260.34 o
  11   2   5     6346.69     5856.18    400.73 o
  12   2   5     3878.23     3528.43    372.55 o
  13   2   5     7912.95     7633.81    480.10 o
 -12   3   5      750.33      384.41    243.98 o
 -11   3   5      605.96      478.03    245.37 o
 -10   3   5     1714.38     1686.80    169.26 o
  -9   3   5      212.34      228.76    124.57 o
  -8   3   5     2337.16     2342.21    171.18 o
  -7   3   5     3540.64     3793.64    233.58 o
  -6   3   5     2461.77     2764.02    190.71 o
  -5   3   5     4534.62     4664.73    208.64 o
  -4   3   5      152.22      114.75    101.08 o
  -3   3   5     5416.95     5416.81    177.99 o
  -2   3   5     8141.64     8476.53    184.24 o
  -1   3   5     1721.69     1852.33     99.70 o
   0   3   5    33270.29    34470.10    870.35 o
   1   3   5     2450.17     2496.52    146.25 o
   2   3   5     9393.84     9186.59    226.44 o
   3   3   5     6333.50     6549.00    196.12 o
   4   3   5      230.21      246.48    107.21 o
   5   3   5     4565.36     4358.41    224.75 o
   6   3   5     2468.69     2241.64    246.70 o
   7   3   5     3574.67     3545.06    302.49 o
   8   3   5     3125.76     3083.30    320.25 o
   9   3   5      519.45      353.53    243.31 o
  10   3   5     2024.57     2000.35    298.82 o
  11   3   5      741.30      626.41    286.45 o
  12   3   5      753.61      621.35    286.41 o
  13   3   5     1055.06      957.81    324.30 o
  14   3   5      250.09      172.16    328.92 o
 -13   4   5    12077.48    12812.44    576.34 o
 -12   4   5     9691.96    10054.10    506.45 o
 -11   4   5    16079.64    16655.42    586.29 o
 -10   4   5    10030.06     9858.60    459.22 o
  -9   4   5    22287.12    22785.79    943.80 o
  -8   4   5     8324.27     8239.38    315.22 o
  -7   4   5    33037.64    31006.51   1555.14 o
  -6   4   5    20560.79    20650.72    424.63 o
  -5   4   5    28593.22    28629.99    860.70 o
  -4   4   5    23932.09    23849.53    872.24 o
  -3   4   5    17458.69    16567.61    362.82 o
  -2   4   5    13079.33    12840.17    252.98 o
  -1   4   5    21264.64    22157.45    677.80 o
   0   4   5    17677.46    17851.27    293.33 o
   1   4   5    17257.45    17605.84    221.39 o
   2   4   5    15684.95    15776.24    232.82 o
   3   4   5    20447.41    20525.51    412.51 o
   4   4   5    26046.05    26165.79    443.31 o
   5   4   5    33256.86    33448.60    527.26 o
   6   4   5    19084.35    18835.13    532.34 o
   8   4   5     7063.40     7022.83    412.60 o
   9   4   5    19238.57    20019.16    636.72 o
  10   4   5     9249.80     8958.64    484.00 o
  11   4   5    13315.68    14961.07    611.39 o
  12   4   5    11281.63    10395.43    545.82 o
  13   4   5    11226.98    11633.19    608.55 o
  14   4   5     5646.53     5762.14    500.39 o
 -13   5   5     1697.90     1555.42    342.47 o
 -12   5   5     2532.01     2939.23    361.22 o
 -11   5   5     2902.62     2960.72    350.23 o
 -10   5   5     3248.45     3193.41    333.92 o
  -9   5   5    11960.81    11845.76    294.74 o
  -8   5   5     3845.99     3672.28    192.21 o
  -7   5   5    10436.18    10295.17    567.42 o
  -6   5   5     7495.67     7258.74    284.74 o
  -5   5   5     3772.37     3522.57    201.79 o
  -4   5   5    22789.01    23061.11    415.37 o
  -3   5   5     7067.53     6988.90    186.11 o
  -2   5   5    31894.22    32547.04    674.05 o
  -1   5   5     8828.39     9066.18    171.79 o
   0   5   5     2722.85     2691.54     87.99 o
   1   5   5     9896.05    10237.96    150.41 o
   2   5   5    26271.30    26628.62    361.85 o
   3   5   5     5696.50     5744.12    226.96 o
   4   5   5    22636.74    22525.04    423.13 o
   5   5   5     3544.57     3715.48    226.06 o
   6   5   5     9667.34     9678.95    338.15 o
   7   5   5     8840.84     9016.01    429.72 o
   8   5   5     3187.05     3132.04    344.53 o
   9   5   5    10951.46    10399.51    497.62 o
  10   5   5     3254.88     3665.07    367.55 o
  11   5   5     3478.87     3592.01    398.36 o
  12   5   5     2035.41     1746.66    352.43 o
  13   5   5     2566.15     2641.11    398.68 o
  14   5   5     1875.85     1731.80    420.54 o
 -14   6   5     1546.72     1539.11    373.67 o
 -13   6   5     2915.30     3894.42    430.42 o
 -12   6   5     2140.64     2306.16    376.78 o
 -11   6   5     4073.95     4460.69    402.51 o
 -10   6   5     1274.18      841.43    280.72 o
  -9   6   5     7535.82     6809.77    408.71 o
  -8   6   5     1543.41     1547.42    153.67 o
  -7   6   5     7155.26     7335.73    387.44 o
  -6   6   5     4165.04     3706.02    234.90 o
  -5   6   5     5271.00     4575.53    238.13 o
  -4   6   5    10836.38    10821.20    170.81 o
  -3   6   5     3808.95     3878.96    201.53 o
  -2   6   5     3939.70     3782.85     96.27 o
  -1   6   5     6090.04     5920.03    106.41 o
   0   6   5     1604.05     1558.52     73.49 o
   1   6   5     5275.85     5016.22    132.77 o
   2   6   5     5121.51     5047.96    189.72 o
   3   6   5     2768.99     2874.47    186.49 o
   4   6   5    10083.69    10319.05    313.97 o
   5   6   5     4963.11     5243.47    262.64 o
   6   6   5     3826.44     3717.90    399.88 o
   7   6   5     5680.87     5739.00    314.90 o
   8   6   5      653.04      851.24    293.75 o
   9   6   5     7529.99     7311.68    462.69 o
  10   6   5     1300.05      877.62    328.41 o
  11   6   5     3923.14     4252.88    428.71 o
  12   6   5     2287.22     2498.15    413.05 o
  13   6   5     2548.41     2718.80    434.47 o
  14   6   5     2102.28     2580.42    447.86 o
 -14   7   5     5660.81     5632.95    521.75 o
 -13   7   5     5453.62     5283.53    484.56 o
 -12   7   5     5878.70     5888.72    457.64 o
 -11   7   5     3682.03     3400.47    393.49 o
 -10   7   5     8441.72     8668.33    490.13 o
  -9   7   5     6261.23     6511.50    424.43 o
  -8   7   5     6757.40     6926.12    408.04 o
  -6   7   5    11144.36    11257.13    362.51 o
  -5   7   5    16482.87    15938.58    524.65 o
  -4   7   5    26323.52    25506.75    530.16 o
  -3   7   5    34866.37    35653.11    655.79 o
  -2   7   5    57858.53    57467.04   1241.83 o
  -1   7   5    18933.37    19299.24    264.26 o
   0   7   5    64721.88    64143.70    382.28 o
   1   7   5    17853.38    16913.56    339.43 o
   2   7   5    52669.54    53270.23    605.23 o
   3   7   5    37912.50    37748.32    545.11 o
   4   7   5    24972.43    23945.53    623.10 o
   5   7   5    16023.75    15365.90    406.90 o
   6   7   5    13855.30    14076.95    481.42 o
   7   7   5     6984.39     6967.35    342.04 o
   8   7   5     8478.34     8700.80    379.94 o
   9   7   5     5786.68     6229.10    354.72 o
  10   7   5     8617.12     7645.50    444.46 o
  11   7   5     3808.57     3297.78    412.74 o
  12   7   5     5691.13     5753.14    501.85 o
  13   7   5     6618.44     6953.63    453.55 o
  14   7   5     5863.69     6225.56    554.85 o
 -14   8   5     1148.14     1264.94    391.99 o
 -13   8   5      502.03      265.22    355.46 o
 -12   8   5      281.94      351.84    345.84 o
 -11   8   5     1663.63     1474.04    361.16 o
 -10   8   5     1271.22      995.33    316.69 o
  -9   8   5     1131.65     1241.70    314.05 o
  -8   8   5      333.12      241.62    253.53 o
  -7   8   5     4717.37     4149.53    344.19 o
  -6   8   5      600.45      760.73    204.28 o
  -5   8   5     3870.48     4020.27    258.79 o
  -4   8   5     1971.16     1935.51     88.65 o
  -3   8   5     2786.73     2733.22     97.83 o
  -2   8   5     6189.10     6220.25    154.68 o
  -1   8   5     2770.40     2820.06     94.21 o
   0   8   5    20364.26    20487.04    317.36 o
   1   8   5     2960.27     2964.41    177.65 o
   2   8   5     6680.85     6968.09    251.59 o
   3   8   5     3167.33     2936.23    203.32 o
   4   8   5     3050.34     3208.64    224.37 o
   5   8   5     5128.30     5171.89    314.19 o
   6   8   5     1070.56     1055.82    221.96 o
   7   8   5     5971.58     5537.66    321.76 o
   8   8   5      101.32      219.98    221.33 o
   9   8   5     1034.88     1246.14    271.85 o
  10   8   5      963.38      860.91    292.43 o
  11   8   5     1145.19      994.22    276.09 o
  12   8   5      536.08      558.55    296.00 o
  13   8   5      437.11        0.00    348.18 o
  14   8   5      980.28     1067.05    445.97 o
 -13   9   5     3588.73     3650.69    478.42 o
 -12   9   5     4062.86     4454.18    488.12 o
 -11   9   5     3277.19     3227.15    420.24 o
 -10   9   5     8863.04     9443.71    545.00 o
  -9   9   5     7250.45     7445.44    482.34 o
  -8   9   5     4915.87     5066.12    399.42 o
  -7   9   5     7200.01     6892.91    420.52 o
  -6   9   5     6897.68     6947.14    330.65 o
  -5   9   5    14531.27    13583.59    307.43 o
  -4   9   5    10639.56    10291.77    199.52 o
  -3   9   5     4967.10     4804.67    106.20 o
  -2   9   5    10379.77    10041.31    259.82 o
  -1   9   5     3655.84     3460.28    168.53 o
   0   9   5    21449.06    21390.13    438.06 o
   1   9   5     4322.91     4302.61    209.30 o
   2   9   5    11135.99    10878.80    317.26 o
   3   9   5     6455.63     6282.81    268.12 o
   4   9   5     9855.58     9909.90    341.16 o
   5   9   5    15475.56    15521.59    429.43 o
   6   9   5     7229.61     7186.58    334.31 o
   7   9   5     8162.15     8037.48    367.27 o
   8   9   5     6043.67     6232.89    352.13 o
   9   9   5     7607.61     7386.56    413.55 o
  10   9   5     9153.02     9252.51    458.09 o
  11   9   5     2969.18     2863.34    340.05 o
  12   9   5     3832.18     3956.93    383.08 o
  13   9   5     2879.92     2308.78    380.93 o
 -13  10   5     8026.15     8687.20    616.07 o
 -12  10   5     5613.06     5760.16    527.70 o
 -11  10   5    12971.95    12552.13    658.50 o
 -10  10   5    10849.01    11220.54    608.29 o
  -9  10   5    19609.45    20713.55    728.76 o
  -8  10   5    12158.58    11872.01    567.97 o
  -7  10   5    20121.92    21407.97    686.82 o
  -6  10   5     7185.11     7560.81    419.14 o
  -5  10   5    11323.00    11245.53    433.02 o
  -4  10   5     4703.37     4559.34    128.94 o
  -3  10   5    19111.71    18955.34    205.58 o
  -2  10   5    11169.18    11197.63    265.65 o
  -1  10   5    15251.33    15525.29    268.21 o
   0  10   5    11817.67    11723.17    241.77 o
   1  10   5    14214.78    14167.30    350.17 o
   2  10   5    11200.18    11025.65    328.19 o
   3  10   5    16634.97    16456.63    403.10 o
   4  10   5     6562.58     6361.41    336.96 o
   5  10   5    11077.86    10911.94    386.16 o
   6  10   5     7388.44     7917.68    409.25 o
   7  10   5    19620.21    20234.19    544.28 o
   8  10   5    12567.99    12106.22    460.75 o
   9  10   5    20010.95    20916.04    611.16 o
  10  10   5    10385.40    10486.08    490.08 o
  11  10   5    11916.95    12479.51    546.71 o
  12  10   5     6184.47     6520.59    446.94 o
  13  10   5     7529.41     7968.84    529.33 o
 -13  11   5      362.95      312.60    417.33 o
 -12  11   5      577.25      600.99    403.58 o
 -11  11   5      230.58      206.18    367.22 o
 -10  11   5      170.58        0.00    350.72 o
  -9  11   5     1384.85     1101.11    346.01 o
  -8  11   5     1796.09     1660.15    352.64 o
  -7  11   5     2756.26     2300.44    354.11 o
  -6  11   5     1507.08     1637.60    230.78 o
  -5  11   5       42.77        0.00    175.13 o
  -4  11   5     1569.27     1671.48    134.39 o
  -3  11   5      138.72      108.00     45.26 o
  -2  11   5     1557.55     1502.56     88.53 o
  -1  11   5      408.00      391.92    110.75 o
   0  11   5       59.64       77.54    108.03 o
   1  11   5      368.24      321.24    150.37 o
   2  11   5     1338.73     1523.32    180.07 o
   3  11   5      197.57      136.01    161.39 o
   4  11   5     1347.59     1404.14    202.74 o
   5  11   5       74.46        0.00    188.23 o
   6  11   5     1310.70     1414.68    232.97 o
   7  11   5     2663.52     2494.76    289.65 o
   8  11   5     1541.67     1539.02    265.45 o
   9  11   5     1262.05     1066.77    258.48 o
  10  11   5      180.55      279.55    246.76 o
  11  11   5      221.53      213.20    334.56 o
  12  11   5      706.75      476.14    336.15 o
  13  11   5      453.60      599.27    357.69 o
 -12  12   5     2830.78     2844.31    492.93 o
 -11  12   5    11296.24    12648.78    697.70 o
 -10  12   5     4213.34     4876.03    488.36 o
  -9  12   5    13437.47    14509.88    692.91 o
  -8  12   5    10776.07     9820.48    559.86 o
  -7  12   5     8511.60     7391.03    492.14 o
  -6  12   5    10682.88    10123.92    661.60 o
  -5  12   5    11614.54    11181.44    285.64 o
  -4  12   5     5314.76     5325.29    179.31 o
  -3  12   5    10638.46    10410.27    236.39 o
  -2  12   5    13831.39    13717.15    269.26 o
  -1  12   5    14348.88    14283.31    330.58 o
   0  12   5    17478.80    17290.86    311.04 o
   1  12   5    12595.66    12227.15    352.94 o
   2  12   5    11906.29    11943.16    363.41 o
   3  12   5     8944.32     8859.09    340.64 o
   4  12   5     4444.97     4093.05    267.32 o
   5  12   5    13474.84    13349.03    491.42 o
   6  12   5     9548.24     9635.11    406.40 o
   7  12   5     9144.70     9226.93    422.43 o
   8  12   5    10362.88     9909.50    454.33 o
   9  12   5    13296.59    14071.88    544.07 o
  10  12   5     4248.19     4525.33    375.56 o
  11  12   5    11101.11    11385.09    571.20 o
  12  12   5     3443.07     3506.33    383.00 o
 -12  13   5     5658.49     5701.28    629.30 o
 -11  13   5     1713.43     1683.55    472.11 o
 -10  13   5     7129.93     8397.71    620.08 o
  -9  13   5     9057.74     9161.22    584.55 o
  -8  13   5     4872.73     4353.17    466.97 o
  -7  13   5     7238.68     7563.82    509.99 o
  -6  13   5     3491.59     3411.20    203.97 o
  -5  13   5     2950.73     2992.20    265.98 o
  -4  13   5     9185.71     9175.73    372.26 o
  -3  13   5     6135.72     5825.83    189.23 o
  -2  13   5    20030.86    20462.25    366.29 o
  -1  13   5    20488.30    20956.48    344.42 o
   0  13   5    21194.55    20996.75    378.00 o
   1  13   5    20968.36    21531.61    465.81 o
   2  13   5    22391.51    23731.98    908.94 o
   3  13   5     6381.41     6071.68    297.01 o
   4  13   5    10412.48    10457.21    776.29 o
   5  13   5     2303.43     2061.85    251.53 o
   6  13   5     3255.53     3656.19    300.86 o
   7  13   5     6757.30     6617.08    393.00 o
   8  13   5     5049.95     5127.37    370.18 o
   9  13   5     8886.12     9107.30    486.34 o
  10  13   5     6922.01     7030.24    462.79 o
  11  13   5     1987.84     2492.67    500.43 o
  12  13   5     5172.62     6256.26    663.58 o
 -11  14   5      224.62        0.00    395.82 o
 -10  14   5      383.57      336.18    424.67 o
  -9  14   5      226.99      405.53    386.60 o
  -8  14   5      428.90      339.87    381.17 o
  -7  14   5     1002.57     1263.15    385.49 o
  -6  14   5      983.28     1115.29    350.42 o
  -5  14   5     1694.67     1497.92    340.12 o
  -4  14   5     1497.76     1389.23    216.81 o
  -3  14   5     2536.12     2456.43    239.52 o
  -2  14   5     1076.49     1010.48    134.33 o
  -1  14   5     1447.98     1404.65    173.58 o
   0  14   5      472.07      344.40    131.89 o
   1  14   5     1002.37     1011.81    180.94 o
   2  14   5     1003.63      861.49    185.98 o
   3  14   5     1956.20     1823.03    215.05 o
   4  14   5     1446.46     1121.44    211.50 o
   5  14   5     1388.57     1225.49    239.51 o
   6  14   5      936.74      935.84    251.52 o
   7  14   5      852.05      805.19    250.01 o
   8  14   5      388.60      157.14    375.93 o
   9  14   5      312.00       10.50    438.61 o
  10  14   5      266.79      540.93    405.66 o
  11  14   5      256.31       52.68    479.14 o
 -11  15   5     3140.16     3606.70    546.17 o
 -10  15   5     7231.26     6948.92    607.74 o
  -9  15   5     7089.44     8365.57    636.02 o
  -8  15   5     8363.79     8988.62    624.01 o
  -7  15   5     6741.48     7242.70    561.43 o
  -6  15   5     7635.21     7790.50    528.58 o
  -5  15   5     1874.71     1756.37    381.86 o
  -4  15   5    13553.00    13481.87    598.02 o
  -3  15   5     5230.52     5330.22    418.65 o
  -2  15   5    17099.26    16608.76    364.54 o
  -1  15   5    10087.80     9834.02    424.06 o
   0  15   5    19889.82    20394.73    584.51 o
   1  15   5    10979.86    11462.97    472.46 o
   2  15   5    16226.71    16969.97    594.42 o
   3  15   5     4745.92     5227.10    410.19 o
   4  15   5    12295.21    12904.37    587.86 o
   5  15   5     2790.77     2924.93    391.00 o
   6  15   5     8180.86     7357.83    539.09 o
   7  15   5     7391.14     8057.08    596.76 o
   8  15   5     8234.75     8691.23    643.20 o
   9  15   5     7655.82     7091.72    601.14 o
  10  15   5     7411.48     7980.10    679.20 o
  11  15   5     3176.60     3108.44    556.71 o
 -10  16   5     1600.72     1357.92    487.00 o
  -9  16   5     4629.82     4879.61    578.06 o
  -8  16   5     4383.76     4441.18    529.84 o
  -7  16   5     2447.07     2798.37    475.46 o
  -6  16   5     3003.02     3052.25    453.47 o
  -5  16   5     3636.18     3669.56    446.33 o
  -4  16   5      664.35      519.55    308.09 o
  -3  16   5     3710.38     3979.87    402.13 o
  -2  16   5     2197.89     2253.22    193.12 o
  -1  16   5     6072.08     6039.20    265.43 o
   0  16   5     9424.13     9604.54    445.03 o
   1  16   5     5384.00     5479.67    388.61 o
   2  16   5     2327.34     2416.39    326.60 o
   3  16   5     3662.33     3263.37    383.94 o
   4  16   5     1491.42     1405.70    352.57 o
   5  16   5     2337.46     2135.13    395.94 o
   6  16   5     3364.02     4156.44    473.57 o
   7  16   5     1961.98     2008.11    458.98 o
   8  16   5     5176.12     5332.75    593.78 o
   9  16   5     4665.34     4493.36    561.84 o
  10  16   5     1511.71     1641.24    517.25 o
  -9  17   5     1882.92     1498.89    514.56 o
  -8  17   5     1257.89      892.81    418.17 o
  -7  17   5     1848.35     2141.92    444.07 o
  -6  17   5     2378.91     2656.90    453.08 o
  -5  17   5      660.75      494.28    354.52 o
  -4  17   5     1633.99     1461.43    347.92 o
  -3  17   5      591.30      716.77    331.55 o
  -2  17   5     4151.79     4145.87    382.29 o
  -1  17   5      546.06      336.87    171.40 o
   0  17   5     2239.79     2122.83    301.18 o
   1  17   5      547.25      469.23    276.59 o
   2  17   5     3602.60     3521.97    358.56 o
   3  17   5      400.70      337.61    292.69 o
   4  17   5     1874.69     2140.71    407.82 o
   5  17   5      695.62      461.85    376.35 o
   6  17   5     3018.91     2849.47    447.31 o
   7  17   5     2309.74     2034.12    484.13 o
   8  17   5     1736.05     1539.40    523.08 o
   9  17   5     2226.10     2602.72    566.46 o
  -9  18   5    12374.82    13210.16    806.95 o
  -8  18   5     7156.92     7382.52    627.77 o
  -7  18   5     9986.87    10065.69    670.29 o
  -6  18   5     7469.63     7116.20    577.58 o
  -5  18   5    10782.93    11429.07    663.50 o
  -4  18   5     4344.14     4304.32    438.88 o
  -3  18   5     5033.43     4894.96    457.75 o
  -2  18   5     6684.30     6084.25    443.09 o
  -1  18   5     4735.82     4458.22    262.19 o
   0  18   5     7784.81     8439.59    463.42 o
   1  18   5     4688.71     5029.09    408.96 o
   2  18   5     5118.34     5119.77    447.52 o
   3  18   5     5894.58     5931.40    491.54 o
   4  18   5     3383.39     2648.38    403.82 o
   5  18   5    11354.77    12923.00    684.75 o
   6  18   5     8264.21     8764.50    633.09 o
   7  18   5     9541.00     9518.66    692.44 o
   8  18   5     7622.83     7452.56    705.04 o
   9  18   5    11482.36    12060.12    828.22 o
  -8  19   5     2064.82     1960.84    517.27 o
  -7  19   5     2445.32     2567.74    522.45 o
  -6  19   5     1147.22      943.66    402.12 o
  -5  19   5     1240.29      986.53    397.07 o
  -4  19   5     2189.33     1615.31    384.01 o
  -3  19   5     1817.41     1673.12    384.91 o
  -2  19   5     1714.79     1685.64    347.05 o
  -1  19   5      776.85      868.23    297.53 o
   0  19   5     1226.87     1242.74    301.76 o
   1  19   5      455.96      283.14    280.60 o
   2  19   5     2441.51     2265.18    386.02 o
   3  19   5     1317.16     1382.63    357.66 o
   4  19   5     2410.11     2594.72    454.34 o
   5  19   5      869.08      736.35    405.63 o
   6  19   5      855.78      839.67    448.00 o
   7  19   5     2468.55     2190.35    518.17 o
   8  19   5     1686.77     1977.24    555.80 o
  -6  20   5      316.68      342.18    414.31 o
  -5  20   5     4660.26     4899.82    521.39 o
  -4  20   5     1592.52     1544.54    423.99 o
  -3  20   5     4045.89     3781.16    440.71 o
  -2  20   5     6704.89     6561.55    500.28 o
   1  20   5     1211.42     1210.69    343.59 o
   2  20   5     6852.88     6438.65    513.60 o
   3  20   5     4130.47     3011.09    463.05 o
   4  20   5      970.89      998.00    406.68 o
   5  20   5     4907.64     5003.60    575.83 o
   6  20   5      117.27      231.97    461.27 o
  -5  21   5     4440.36     4349.83    549.60 o
  -4  21   5     9185.44     9775.77    663.76 o
  -3  21   5     6893.41     6479.46    556.70 o
  -2  21   5     9658.11     8162.20    585.54 o
   1  21   5     6120.18     6296.91    491.57 o
   2  21   5    11477.34    11589.71    642.04 o
   3  21   5     6016.12     5747.08    532.72 o
   4  21   5     9217.44    10483.35    670.36 o
   5  21   5     3921.59     3844.53    512.06 o
  -3  22   5       44.78       28.32    380.80 o
   2  22   5      261.06        0.00    364.83 o
   3  22   5      107.51        0.00    410.80 o
   0   0   6     6022.40     5905.86    235.72 o
   1   0   6    52814.27    54536.57   1656.29 o
   2   0   6    24034.11    25223.22    368.05 o
   3   0   6    65372.46    61620.79   1052.38 o
   4   0   6    20226.54    20729.64    463.33 o
   5   0   6    29694.95    29407.22   1270.59 o
   6   0   6     2722.21     2635.40    505.59 o
   7   0   6    16610.31    16788.89    512.57 o
   8   0   6     2014.03     2029.27    268.42 o
   9   0   6     8815.38     9578.09    317.09 o
  10   0   6     6564.77     6380.01    387.80 o
  11   0   6     8492.08     8014.05    429.83 o
  12   0   6     4053.62     4045.88    365.88 o
 -12   1   6     3461.48     3297.67    339.34 o
 -11   1   6      240.85      158.37    148.01 o
 -10   1   6     3543.44     3780.66    206.20 o
  -9   1   6      279.34      256.18    132.16 o
  -8   1   6     4075.27     4059.63    426.12 o
  -7   1   6     2726.11     2667.56    167.18 o
  -6   1   6    11173.95    11358.71    300.54 o
  -5   1   6     2927.34     2634.30    420.36 o
  -4   1   6    20444.53    20776.81    464.65 o
  -3   1   6     9645.58     9763.18    358.82 o
  -2   1   6    16635.73    17468.87    321.25 o
  -1   1   6    17375.65    18325.76    346.43 o
   0   1   6    16457.87    17123.04    301.00 o
   1   1   6    15418.92    16464.80    415.99 o
   2   1   6    13400.45    13655.75    288.39 o
   3   1   6     8911.26     8600.64    296.28 o
   4   1   6    18788.35    19360.78    447.26 o
   5   1   6     3723.46     3603.39    179.79 o
   6   1   6    13949.51    13917.05    460.49 o
   7   1   6     3681.71     3833.67    314.32 o
   8   1   6     5546.48     5162.83    364.53 o
   9   1   6      567.29      431.83    243.00 o
  10   1   6     3370.01     3277.94    336.70 o
  11   1   6      189.77      287.69    236.55 o
  12   1   6     2786.29     2417.47    345.56 o
  13   1   6     1044.21      844.15    292.94 o
 -12   2   6     2664.56     3077.58    313.22 o
 -11   2   6     7476.15     7227.93    281.65 o
 -10   2   6     3330.09     3128.63    204.35 o
  -9   2   6     9434.61     9809.46    283.77 o
  -8   2   6     7748.78     8215.32    260.85 o
  -7   2   6    10273.87    10038.02    339.59 o
  -6   2   6     6709.98     6478.61    245.73 o
  -5   2   6    15472.66    15116.79    330.25 o
  -4   2   6     8042.85     7204.49    299.67 o
  -3   2   6    21713.49    22483.52    536.41 o
  -2   2   6     6009.60     6160.41    204.31 o
  -1   2   6    13752.33    13715.90    240.10 o
   0   2   6     2268.64     2477.00    120.24 o
   1   2   6    17320.65    17451.73    266.02 o
   2   2   6     8176.63     8042.38    213.31 o
   3   2   6    21844.16    22619.97    454.35 o
   4   2   6     9804.61     9393.54    244.11 o
   5   2   6    13508.55    13738.01    419.06 o
   6   2   6     7302.11     7407.91    296.57 o
   7   2   6     7818.11     7551.86    387.30 o
   8   2   6     7333.85     7383.91    403.07 o
   9   2   6    10072.27    10587.56    477.20 o
  10   2   6     3356.89     3507.37    339.92 o
  11   2   6     8290.54     8343.55    469.08 o
  12   2   6     2742.17     2660.36    339.33 o
  13   2   6     2793.17     2854.83    380.89 o
 -12   3   6    15260.01    15170.56    561.11 o
 -11   3   6     4032.73     3723.59    330.58 o
 -10   3   6    19203.76    19689.90    551.63 o
  -9   3   6     4132.98     3940.91    210.33 o
  -8   3   6    35488.16    34090.32    482.20 o
  -7   3   6     4107.14     4090.63    184.54 o
  -6   3   6    44974.64    46690.60    988.18 o
  -5   3   6    12128.80    12317.68    512.73 o
  -4   3   6    40165.96    40408.03   1116.06 o
  -3   3   6    18919.52    19799.91    439.40 o
  -2   3   6    19759.21    19375.44    418.77 o
  -1   3   6    24573.58    25405.04    421.74 o
   0   3   6    13130.37    13065.12    226.07 o
   1   3   6    24818.05    25634.72    312.63 o
   2   3   6    19868.31    19071.94    395.12 o
   3   3   6    19082.85    19069.65    399.16 o
   4   3   6    39062.51    38203.54    461.39 o
   5   3   6    12154.35    11716.60    398.58 o
   6   3   6    45864.39    46696.25    663.17 o
   7   3   6     3475.58     3385.38    320.26 o
   8   3   6    35322.36    34507.81    785.31 o
   9   3   6     3000.27     3033.54    326.93 o
  10   3   6    17705.57    17575.48    628.86 o
  11   3   6     4162.95     3547.04    376.04 o
  12   3   6    15259.57    15760.80    642.53 o
  13   3   6     3585.55     3431.51    400.41 o
  14   3   6    10632.94    11087.13    602.42 o
 -13   4   6      416.46      348.61    277.79 o
 -12   4   6      381.74      451.74    272.78 o
 -11   4   6      226.33      252.54    252.60 o
 -10   4   6     4207.06     3906.77    292.08 o
  -9   4   6      664.52      675.33    180.15 o
  -8   4   6     1359.33     1092.79    156.60 o
  -7   4   6      329.24      372.58    136.31 o
  -6   4   6       20.57       36.22    141.83 o
  -5   4   6     9897.19    10092.35    739.13 o
  -4   4   6      957.32      922.84    117.23 o
  -3   4   6     6410.34     6489.38    257.99 o
  -2   4   6     1191.40     1156.15    114.56 o
  -1   4   6     7349.59     7995.29    208.76 o
   0   4   6     1035.76      994.26     92.86 o
   1   4   6     6140.37     6184.24    175.69 o
   2   4   6      945.16      993.23    106.96 o
   3   4   6     5177.19     5052.24    182.62 o
   4   4   6     1048.34     1147.87    129.37 o
   5   4   6    10420.34    10912.98    340.11 o
   6   4   6       16.01       25.74    170.71 o
   7   4   6      502.56      407.21    191.48 o
   8   4   6     1241.88     1202.69    281.59 o
   9   4   6      479.73      446.79    260.01 o
  10   4   6     3836.88     3446.06    370.91 o
  11   4   6       72.07        0.00    299.24 o
  12   4   6      367.56      687.19    334.46 o
  13   4   6      649.59      627.83    338.07 o
  14   4   6      351.46      353.42    368.42 o
 -13   5   6     1687.04     1983.04    357.27 o
 -12   5   6    10060.93    10382.29    526.11 o
 -11   5   6      672.82      467.10    267.04 o
 -10   5   6    16329.65    16479.33    590.45 o
  -9   5   6     3256.01     3187.53    279.25 o
  -8   5   6    16935.82    16184.03    347.82 o
  -7   5   6     4342.21     4434.90    401.36 o
  -6   5   6    17643.38    17396.89    418.11 o
  -5   5   6    12949.03    12508.41    361.83 o
  -4   5   6    23464.82    24110.54    559.14 o
  -3   5   6    13121.42    13311.20    351.11 o
  -2   5   6    11239.88    10885.05    242.93 o
  -1   5   6     8883.30     9098.47    213.64 o
   0   5   6    53143.12    53045.38    463.03 o
   1   5   6     9148.23     9280.02    239.96 o
   2   5   6    15023.54    14520.08    264.49 o
   3   5   6    12315.91    12448.91    379.18 o
   4   5   6    27294.13    26951.54    482.30 o
   5   5   6    12532.00    11938.87    605.35 o
   6   5   6    18775.84    17921.57    452.96 o
   7   5   6     2858.01     3003.97    326.08 o
   8   5   6    15725.66    15780.22    503.30 o
   9   5   6     2429.07     2647.32    279.49 o
  10   5   6    15040.04    14921.57    614.42 o
  11   5   6     1147.98     1208.16    361.40 o
  12   5   6     9322.68     9462.82    565.54 o
  13   5   6     2230.91     2132.30    423.97 o
  14   5   6     5569.84     5490.54    516.04 o
 -14   6   6     1735.09     1811.90    390.69 o
 -13   6   6     5962.58     6115.85    470.84 o
 -12   6   6     3416.73     3084.10    365.46 o
 -11   6   6     7096.16     7305.88    469.81 o
 -10   6   6     3827.26     3998.92    370.07 o
  -9   6   6    11831.76    11675.26    502.23 o
  -8   6   6     9359.62     8898.37    562.26 o
  -7   6   6    16250.66    15905.79    442.38 o
  -6   6   6     3808.35     3530.30    253.72 o
  -5   6   6    25782.09    25345.37    490.46 o
  -4   6   6     1857.27     1661.76    138.87 o
  -3   6   6    40958.09    39271.25    936.33 o
  -2   6   6    12931.00    13011.00    213.82 o
  -1   6   6    35871.15    36824.04    380.08 o
   0   6   6    16810.88    17192.76    216.84 o
   1   6   6    33780.66    32950.45    294.83 o
   2   6   6    14506.37    15067.76    268.19 o
   3   6   6    37892.51    37213.43    624.63 o
   4   6   6     1292.88     1117.30    183.93 o
   5   6   6    27406.54    27662.23   1087.21 o
   6   6   6     3934.36     3647.55    258.02 o
   7   6   6    17992.21    18683.05    497.28 o
   8   6   6     9008.21     8625.12    492.90 o
   9   6   6    11404.10    11206.00    840.77 o
  10   6   6     3693.69     3595.55    320.09 o
  11   6   6     6134.30     5583.21    393.93 o
  12   6   6     4004.58     3997.10    372.23 o
  13   6   6     5798.94     6455.07    468.38 o
  14   6   6     2144.22     1957.44    437.78 o
 -14   7   6      173.02       90.08    357.83 o
 -13   7   6      355.14      353.95    332.74 o
 -12   7   6     1331.79     1434.83    357.71 o
 -11   7   6      526.92      595.06    309.37 o
 -10   7   6     1452.58     1015.01    295.65 o
  -9   7   6      766.60      684.64    277.95 o
  -8   7   6     1205.00      976.29    158.38 o
  -7   7   6      276.21      530.52    216.34 o
  -6   7   6     1591.17     1589.43    211.93 o
  -5   7   6     3572.82     2866.83    243.04 o
  -4   7   6     2955.98     2922.16    107.72 o
  -3   7   6     2690.25     2608.00    104.70 o
  -2   7   6     3904.55     3997.54    109.25 o
  -1   7   6     8099.32     8459.97    299.39 o
   0   7   6     3060.80     3153.80     98.22 o
   1   7   6     8180.34     8479.37    189.05 o
   2   7   6     3591.13     3651.79    145.97 o
   3   7   6     2669.32     2446.55    201.36 o
   4   7   6     2598.43     2498.04    213.12 o
   5   7   6     3527.92     2988.80    237.50 o
   6   7   6     1329.18     1055.08    217.56 o
   7   7   6      252.88       92.47    204.79 o
   8   7   6     1087.13     1315.01    271.48 o
   9   7   6      695.73      581.80    239.64 o
  10   7   6     1624.26     1552.71    293.03 o
  11   7   6      445.07      296.04    260.41 o
  12   7   6     1464.43     1610.33    325.39 o
  13   7   6      354.81      469.39    327.34 o
  14   7   6      259.11      262.47    402.27 o
 -13   8   6     6800.07     6768.82    555.23 o
 -12   8   6     2393.43     2096.72    375.35 o
 -11   8   6     8333.47     8727.69    540.14 o
 -10   8   6     1911.35     2519.19    356.85 o
  -9   8   6    14490.39    14736.16    604.05 o
  -8   8   6     7057.29     6562.96    418.75 o
  -7   8   6     8380.48     8447.08    363.37 o
  -6   8   6    13749.86    14348.56    596.24 o
  -5   8   6    16605.98    16307.50    336.75 o
  -4   8   6     9734.65     9835.37    214.22 o
  -3   8   6    35008.75    35437.96    634.13 o
  -2   8   6     4237.72     4141.48    113.20 o
  -1   8   6    63186.02    64448.91    529.45 o
   0   8   6     2047.90     1966.93     83.42 o
   1   8   6    62653.09    62820.17    686.85 o
   2   8   6     5061.46     5178.84    241.69 o
   3   8   6    33335.22    33577.00    553.49 o
   4   8   6    11271.49    10061.36    488.18 o
   5   8   6    14058.18    14088.53    412.19 o
   6   8   6    14699.06    14848.35    451.45 o
   7   8   6     8745.60     8417.37    374.49 o
   8   8   6     7089.14     7238.30    376.97 o
   9   8   6    13509.87    12774.90    485.95 o
  10   8   6     2038.17     1743.03    298.14 o
  11   8   6     8236.77     8522.17    456.67 o
  12   8   6     2041.01     1947.55    324.29 o
  13   8   6     7683.24     8337.52    497.74 o
 -13   9   6      598.27      900.01    384.89 o
 -12   9   6     6783.35     7020.88    539.87 o
 -11   9   6     1063.99      870.75    352.67 o
 -10   9   6     7047.98     6792.57    497.61 o
  -9   9   6     2372.25     2082.28    344.37 o
  -7   9   6     2061.76     2006.78    297.42 o
  -6   9   6    13667.80    13701.53    433.24 o
  -5   9   6     1123.62     1072.97    149.52 o
  -4   9   6    13721.40    12991.31    231.50 o
  -3   9   6     3788.83     3666.18    119.54 o
  -2   9   6    14541.62    14961.60    230.63 o
  -1   9   6    18659.73    18304.66    709.24 o
   0   9   6    13664.20    13733.85    339.83 o
   1   9   6    19053.56    19781.80    411.67 o
   2   9   6    14905.22    15359.21    385.09 o
   3   9   6     5408.05     5471.20    274.74 o
   4   9   6    13506.51    13578.80    457.52 o
   5   9   6     1378.83     1306.91    226.82 o
   6   9   6    13730.25    13635.08    445.62 o
   7   9   6     2421.76     2533.66    269.92 o
   8   9   6     6445.44     5983.39    501.75 o
   9   9   6     2472.31     2175.01    417.03 o
  10   9   6     6858.01     6966.69    438.01 o
  11   9   6      999.32     1122.06    303.44 o
  12   9   6     7052.82     6624.91    549.76 o
  13   9   6      438.97      380.72    482.59 o
 -13  10   6     1496.32     1440.89    409.59 o
 -12  10   6      757.70      771.85    399.30 o
 -11  10   6     3738.64     3441.39    459.70 o
 -10  10   6     1416.03     1673.66    399.04 o
  -9  10   6     1463.03     1589.22    353.03 o
  -8  10   6     1153.54     1092.60    312.67 o
  -7  10   6     2833.03     2385.87    261.22 o
  -6  10   6     2401.76     2588.37    262.10 o
  -5  10   6     1082.27     1072.41    146.46 o
  -4  10   6     4624.00     4404.47    113.90 o
  -3  10   6     2845.68     2758.85     91.54 o
  -2  10   6      464.16      417.40     86.15 o
  -1  10   6     6498.01     6506.36    197.46 o
   0  10   6     2467.59     2695.37    194.81 o
   1  10   6     7129.37     6954.23    272.53 o
   2  10   6      202.34      232.02    154.50 o
   3  10   6     3083.85     3067.27    234.97 o
   4  10   6     4545.91     4224.29    272.49 o
   5  10   6     1596.64     1514.72    228.41 o
   6  10   6     2568.47     2266.16    254.43 o
   7  10   6     4042.97     3524.51    417.43 o
   8  10   6     1705.80     1838.83    282.08 o
   9  10   6     1883.36     1408.19    304.40 o
  10  10   6     1766.28     1516.98    321.18 o
  11  10   6     2748.55     2310.73    353.30 o
  12  10   6      686.42      805.66    331.16 o
  13  10   6     1012.90      929.13    399.60 o
 -13  11   6     1586.56     1778.77    461.48 o
 -12  11   6    15575.91    17442.33    807.00 o
 -11  11   6     3257.33     3821.79    492.00 o
 -10  11   6    20107.31    21947.57    805.33 o
  -9  11   6     4853.96     5500.95    488.74 o
  -8  11   6    22239.81    22429.31    763.33 o
  -7  11   6    10034.59    10666.98    438.58 o
  -6  11   6    23521.21    23830.40    465.47 o
  -5  11   6     9837.10     9507.83    271.63 o
  -4  11   6    18153.92    17729.01    415.32 o
  -3  11   6     5930.94     5756.81    133.77 o
  -2  11   6    17411.03    17382.53    462.15 o
  -1  11   6     4858.27     4914.36    186.39 o
   0  11   6    13859.86    14135.04    364.84 o
   1  11   6     4340.34     4143.65    296.91 o
   2  11   6    14482.02    14454.29    399.74 o
   3  11   6     6044.83     6198.37    399.20 o
   4  11   6    18723.50    18720.51    488.10 o
   5  11   6     8828.77     8982.43    373.77 o
   6  11   6    26961.47    26938.83    617.05 o
   7  11   6    10291.17    10257.09    628.24 o
   8  11   6    22032.85    22431.09    634.84 o
   9  11   6     4605.73     4840.37    386.61 o
  10  11   6    19244.11    19445.67    648.84 o
  11  11   6     2908.15     2481.14    335.97 o
  12  11   6    15180.21    15663.33    663.31 o
  13  11   6     1612.14     2068.92    478.80 o
 -12  12   6      304.22      460.00    378.36 o
 -11  12   6     3956.51     4178.36    510.35 o
 -10  12   6     1716.25     1630.43    386.87 o
  -9  12   6     4528.63     4423.96    482.90 o
  -8  12   6     7644.23     7180.61    525.28 o
  -7  12   6     2985.78     2711.62    209.04 o
  -6  12   6     4172.07     3877.95    206.97 o
  -5  12   6     3074.84     3069.31    180.74 o
  -4  12   6      747.34      661.77     95.53 o
  -3  12   6     8898.44     8237.57    217.42 o
  -2  12   6      313.93      314.06    121.89 o
  -1  12   6     2094.95     2063.58    152.84 o
   0  12   6     3648.21     3658.63    235.25 o
   1  12   6     1993.18     1934.56    210.46 o
   2  12   6      814.35      864.77    270.28 o
   3  12   6     9595.50     8787.29    353.32 o
   4  12   6      252.56      149.58    182.16 o
   5  12   6     2494.80     2246.57    251.61 o
   6  12   6     3787.79     3662.25    307.18 o
   7  12   6     1819.17     2033.83    283.26 o
   8  12   6     6493.50     6737.30    416.47 o
   9  12   6     3629.93     2947.45    361.18 o
  10  12   6     1539.72     1601.99    328.71 o
  11  12   6     4495.55     4158.34    432.39 o
  12  12   6      638.59      415.24    365.81 o
 -12  13   6     3956.11     3897.46    539.38 o
 -11  13   6      262.29      352.91    410.36 o
 -10  13   6     3860.64     3452.54    506.78 o
  -9  13   6      287.65      281.13    328.54 o
  -8  13   6     4434.13     4905.82    467.27 o
  -7  13   6      821.77      715.77    333.04 o
  -6  13   6     2978.93     2954.27    289.31 o
  -5  13   6     4279.88     3951.87    361.53 o
  -4  13   6     8594.50     8263.64    363.90 o
  -3  13   6     3197.17     3000.19    159.39 o
  -2  13   6    14370.33    14447.50    436.36 o
  -1  13   6     4110.06     4266.08    192.32 o
   0  13   6     2007.30     2207.85    214.63 o
   1  13   6     4004.53     3765.87    252.09 o
   2  13   6    10560.10    10771.07    540.83 o
   3  13   6     2448.78     2400.60    336.35 o
   4  13   6     6435.34     6792.47    378.03 o
   5  13   6     3553.83     3713.80    294.89 o
   6  13   6     3812.25     4031.88    319.80 o
   7  13   6     1398.18     1211.41    276.45 o
   8  13   6     5692.11     5487.23    391.68 o
   9  13   6      358.70      433.36    281.65 o
  10  13   6     3859.51     3786.13    393.38 o
  11  13   6       46.67        0.00    316.91 o
  12  13   6     3968.70     3762.56    603.79 o
 -11  14   6     8125.97     8140.87    659.54 o
 -10  14   6     3488.18     3966.87    499.44 o
  -9  14   6     6774.72     7121.22    585.50 o
  -8  14   6     3448.30     3658.45    482.47 o
  -7  14   6     6372.74     6624.62    536.35 o
  -6  14   6     3841.69     4052.52    432.45 o
  -5  14   6    11282.89    11131.53    925.89 o
  -4  14   6     2411.44     2850.28    273.96 o
  -3  14   6    30435.36    29845.43    616.51 o
  -2  14   6     7604.71     7352.76    233.96 o
  -1  14   6    32432.36    32536.77    452.50 o
   0  14   6    10709.76    10552.99    406.99 o
   1  14   6    32449.94    32436.82    597.52 o
   2  14   6     6805.50     6834.47    767.67 o
   3  14   6    30368.39    29630.90    611.06 o
   4  14   6     2561.77     2700.98    261.65 o
   5  14   6    11603.72    12007.11    447.06 o
   6  14   6     3826.28     3341.78    305.21 o
   7  14   6     6967.52     6984.42    427.77 o
   8  14   6     3524.43     3396.11    350.39 o
   9  14   6     7045.11     7027.66    581.54 o
  10  14   6     3882.31     4232.81    568.10 o
  11  14   6     6679.85     6918.91    680.67 o
 -11  15   6      292.91      421.26    445.75 o
 -10  15   6      986.16     1105.22    490.14 o
  -9  15   6       18.21       32.75    389.70 o
  -8  15   6      470.30      580.81    386.36 o
  -7  15   6      717.01      682.69    400.31 o
  -6  15   6     1309.23     1275.93    363.19 o
  -5  15   6      989.51     1198.94    354.47 o
  -4  15   6      987.49      982.56    312.63 o
  -3  15   6      840.87      824.76    289.18 o
  -2  15   6     2578.35     2579.07    206.24 o
  -1  15   6      762.40      852.66    176.46 o
   0  15   6     2887.66     2526.68    291.12 o
   1  15   6      898.71     1110.49    271.70 o
   2  15   6     2849.65     2968.84    341.17 o
   3  15   6      779.10      768.31    293.41 o
   4  15   6     1260.34     1452.55    329.67 o
   5  15   6     1321.19     1430.31    373.96 o
   6  15   6     1450.24      785.06    373.74 o
   7  15   6      823.46      774.37    398.02 o
   8  15   6      187.80      170.97    422.12 o
   9  15   6       16.83      107.83    393.69 o
  10  15   6     1190.17     1529.04    519.07 o
  11  15   6      453.63       41.05    498.30 o
 -10  16   6     4899.98     5366.81    600.27 o
  -9  16   6     3362.64     2902.10    508.60 o
  -8  16   6     6966.44     7509.23    591.42 o
  -7  16   6     7438.67     6837.13    559.23 o
  -6  16   6     2379.19     3063.01    441.81 o
  -5  16   6     9512.08     9295.56    580.16 o
  -4  16   6      400.85      373.09    295.78 o
  -3  16   6    15266.96    15284.25    617.41 o
  -2  16   6     2067.13     1984.32    316.84 o
  -1  16   6    12597.43    12669.15    470.79 o
   0  16   6     1675.21     1593.34    277.75 o
   1  16   6    12046.04    12233.44    524.46 o
   2  16   6     1457.07     1630.19    321.23 o
   3  16   6    13747.03    13383.51    602.38 o
   4  16   6      427.09      541.97    338.44 o
   5  16   6     9328.03     9827.48    593.44 o
   6  16   6     3055.75     3079.35    454.13 o
   7  16   6     8630.16     7567.29    626.48 o
   8  16   6     7181.00     6704.89    634.42 o
   9  16   6     4280.87     4285.64    573.51 o
  10  16   6     5012.42     5156.66    624.88 o
  -9  17   6     3174.46     2770.48    523.46 o
  -8  17   6    10385.68    10630.57    691.06 o
  -7  17   6     5492.22     5553.56    533.51 o
  -6  17   6    10887.09    10423.91    659.65 o
  -5  17   6     4301.67     4551.42    474.35 o
  -4  17   6     9493.44     9653.04    571.00 o
  -3  17   6     1128.57      775.16    340.32 o
  -2  17   6     9942.30    11070.20    554.52 o
  -1  17   6     3533.17     3376.89    316.00 o
   0  17   6     8036.25     8628.47    456.96 o
   1  17   6     3407.36     3233.82    354.27 o
   2  17   6     8840.98     8776.54    509.17 o
   3  17   6      811.44      610.74    326.28 o
   4  17   6     8461.12     8741.09    573.98 o
   5  17   6     4530.86     5020.31    499.07 o
   6  17   6    10321.35    10481.81    663.87 o
   7  17   6     6077.55     5658.60    590.38 o
   8  17   6    10087.71    10768.01    764.74 o
   9  17   6     3180.96     2964.43    559.01 o
  -8  18   6      181.60      375.87    466.18 o
  -7  18   6     1268.47     1067.28    409.06 o
  -6  18   6      153.73      259.37    412.08 o
  -5  18   6      846.12      651.04    400.59 o
  -4  18   6      261.82      425.45    357.78 o
  -3  18   6      215.88       55.58    328.72 o
  -2  18   6      109.48       10.55    278.31 o
   0  18   6     1263.18     1245.26    310.08 o
   1  18   6      204.11      246.25    272.79 o
   2  18   6      114.35        0.00    304.74 o
   3  18   6      228.73      233.89    307.48 o
   4  18   6      256.26      428.02    358.03 o
   5  18   6      846.14      612.24    406.02 o
   6  18   6      137.97       52.35    386.87 o
   7  18   6     1265.81     1166.42    469.65 o
   8  18   6      164.49      167.43    467.71 o
  -7  19   6     1773.18     1624.08    435.10 o
  -6  19   6    11292.10    12221.40    733.44 o
  -5  19   6     1059.40     1272.01    428.31 o
  -4  19   6    10048.68     9861.72    615.37 o
  -3  19   6     1829.94     2076.80    418.20 o
  -2  19   6     6619.32     6937.87    501.47 o
   0  19   6     4584.22     4597.89    398.54 o
   1  19   6    10060.11    10404.69    546.71 o
   2  19   6     7120.36     7848.93    547.37 o
   3  19   6     1320.68     1035.96    394.34 o
   4  19   6    11040.86    11456.51    667.58 o
   5  19   6      555.63      618.70    404.69 o
   6  19   6    11634.64    11419.32    743.06 o
   7  19   6     1638.89     1534.21    504.13 o
  -6  20   6     1349.00      990.05    469.78 o
  -5  20   6     4285.34     3796.19    542.56 o
  -4  20   6     1347.74     1590.06    396.12 o
  -3  20   6     5200.04     4909.32    509.97 o
   1  20   6     6394.53     6430.16    490.87 o
   2  20   6     1735.59     1439.20    365.89 o
   3  20   6     6794.16     7661.49    556.45 o
   4  20   6      997.53      790.55    424.85 o
   5  20   6     4146.25     3702.71    533.79 o
   6  20   6      880.10     1061.77    481.96 o
  -5  21   6      454.22      222.88    416.87 o
  -4  21   6     2126.51     1916.39    458.38 o
   1  21   6     2664.17     2898.98    424.53 o
   2  21   6      187.82      189.85    347.12 o
   3  21   6      598.39      623.83    382.43 o
   4  21   6     1965.32     2110.25    450.53 o
   5  21   6      385.67      162.52    413.29 o
   2  22   6     1927.78     1622.88    427.61 o
   1   0   7     7010.05     7851.40    289.67 o
   2   0   7     4120.58     4612.34    239.23 o
   3   0   7      350.42      247.58    144.83 o
   4   0   7     1485.58     1745.04    201.88 o
   5   0   7     3974.20     3736.51    265.37 o
   6   0   7     1649.49     1573.64    168.83 o
   7   0   7     2874.85     2803.18    399.50 o
   8   0   7      628.90      694.03    257.83 o
   9   0   7      752.96      617.79    253.41 o
  10   0   7      637.68      748.11    263.56 o
  11   0   7      485.08      515.67    258.14 o
  12   0   7       37.39      219.29    258.65 o
 -12   1   7     9205.00     8999.91    470.93 o
 -11   1   7     5077.87     3072.94    337.52 o
 -10   1   7    18203.89    17415.38    583.57 o
  -9   1   7     5118.39     5296.16    361.86 o
  -8   1   7    31210.31    31795.26    726.38 o
  -7   1   7      267.18      222.23    181.53 o
  -6   1   7    24594.65    25752.00    702.23 o
  -5   1   7     4874.99     5063.83    290.58 o
  -4   1   7    36078.41    36312.19    660.25 o
  -3   1   7     2931.17     3058.51    306.30 o
  -2   1   7    48725.55    49080.64   1056.78 o
  -1   1   7     8786.05     8694.49    360.86 o
   0   1   7    39602.80    38974.17    473.35 o
   1   1   7     6751.73     6725.69    280.39 o
   2   1   7    47726.31    48511.30    681.61 o
   3   1   7     4634.44     4677.23    376.53 o
   4   1   7    35508.95    33917.09    913.97 o
   5   1   7     6515.76     6488.03    238.52 o
   6   1   7    20204.50    20701.28    582.95 o
   7   1   7      488.08      376.42    178.38 o
   8   1   7    31798.71    31872.67    749.28 o
   9   1   7     4946.53     5136.61    371.02 o
  10   1   7    20519.98    19672.71    646.74 o
  11   1   7     4646.54     4996.07    411.65 o
  12   1   7    10639.99    10107.54    535.68 o
  13   1   7     2282.75     2264.95    355.66 o
 -11   2   7    17560.09    16593.76    594.04 o
 -10   2   7      386.76      460.59    158.71 o
  -9   2   7    12275.25    12745.06    329.33 o
  -8   2   7      510.28      463.54    148.33 o
  -7   2   7    12872.10    12482.51    287.75 o
  -6   2   7     4674.24     4754.48    307.86 o
  -5   2   7    19003.15    18525.67    494.15 o
  -4   2   7     5562.14     5484.27    279.59 o
  -3   2   7    37468.56    38774.05    627.92 o
  -2   2   7    16502.20    16864.33    405.60 o
  -1   2   7    32745.09    31935.76    532.07 o
   0   2   7    14684.96    14496.43    402.58 o
   1   2   7    30626.99    30866.84    505.15 o
   2   2   7    16687.25    16972.96    412.01 o
   3   2   7    34669.54    35845.52    597.58 o
   4   2   7     5613.80     5664.48    284.76 o
   5   2   7    19340.63    19225.94    370.69 o
   6   2   7     6205.81     6275.62    248.14 o
   7   2   7    15529.63    15296.61    434.49 o
   8   2   7      874.46      945.98    228.37 o
   9   2   7    12476.49    11915.89    514.86 o
  10   2   7      722.06      734.32    299.32 o
  11   2   7    18594.59    19028.81    681.69 o
  12   2   7     1607.38     1398.07    324.70 o
  13   2   7     6544.89     6959.81    494.00 o
 -12   3   7     1122.74     1074.01    275.42 o
 -11   3   7      175.42       78.04    160.91 o
 -10   3   7     1727.47     1764.26    187.29 o
  -9   3   7      650.14      643.97    160.27 o
  -8   3   7     2271.06     2165.11    189.92 o
  -7   3   7     2877.59     2900.34    175.10 o
  -6   3   7     1329.10     1403.45    152.29 o
  -5   3   7     4052.03     3955.31    265.53 o
  -4   3   7     5061.35     5103.78    310.77 o
  -3   3   7      202.27      286.57    146.67 o
  -2   3   7    16385.20    17319.91    452.42 o
  -1   3   7     5879.00     6142.10    208.93 o
   0   3   7     9291.07     9626.80    244.65 o
   1   3   7     5911.87     6053.44    197.72 o
   2   3   7    18821.38    19353.81    430.37 o
   3   3   7      120.89       86.75    140.30 o
   4   3   7     5888.17     5821.78    215.53 o
   5   3   7     4333.02     4264.85    223.23 o
   6   3   7      748.00      701.94    182.03 o
   7   3   7     2787.06     2660.51    252.61 o
   8   3   7     2370.71     2598.06    262.91 o
   9   3   7      777.34      795.88    228.62 o
  10   3   7     1946.39     2058.87    324.92 o
  11   3   7      285.61      145.48    287.09 o
  12   3   7     1334.10     1374.65    346.62 o
  13   3   7      595.42      665.89    289.51 o
  14   3   7      198.85      102.56    361.97 o
 -13   4   7    11094.46    11307.00    556.10 o
 -12   4   7      659.27      530.09    275.01 o
 -11   4   7    23808.46    23201.75    683.25 o
 -10   4   7     1666.49     1717.29    190.32 o
  -9   4   7    30403.06    30912.62    496.53 o
  -8   4   7      654.42      669.39    162.32 o
  -7   4   7    37207.81    35825.25   1006.86 o
  -6   4   7     5613.70     5410.46    219.83 o
  -5   4   7    35716.48    34083.77    658.90 o
  -4   4   7     5584.53     5244.87    269.91 o
  -3   4   7    35561.73    35769.86    598.02 o
  -2   4   7     5734.59     6029.49    310.39 o
  -1   4   7    25872.22    24726.45    634.77 o
   0   4   7     1962.37     1911.84    135.16 o
   1   4   7    29580.02    29910.84    397.26 o
   2   4   7     5338.75     5575.89    251.51 o
   3   4   7    41810.99    39685.75    824.08 o
   4   4   7     4823.30     4883.06    206.13 o
   5   4   7    37484.10    37279.41    510.79 o
   6   4   7     5688.38     5723.64    291.99 o
   7   4   7    36952.94    36382.86    658.93 o
   8   4   7     1082.80     1174.08    227.91 o
   9   4   7    27897.47    28319.74    639.00 o
  10   4   7     1355.53     1139.33    261.46 o
  11   4   7    23115.71    24146.52    666.90 o
  12   4   7      416.24      669.55    259.82 o
  13   4   7    10506.77    10103.20    698.88 o
  14   4   7     1480.28     1483.90    425.38 o
 -13   5   7      605.63      493.20    308.35 o
 -12   5   7     4567.10     4211.16    411.37 o
 -11   5   7     3379.77     3274.93    359.58 o
 -10   5   7     7453.92     6723.60    426.62 o
  -9   5   7     7239.29     6561.92    264.36 o
  -8   5   7    10405.19    10143.66    300.68 o
  -7   5   7     4759.96     4668.06    281.65 o
  -6   5   7    11640.31    11360.68    299.67 o
  -5   5   7     1375.04     1386.14    148.78 o
  -4   5   7    19623.94    19248.98    569.11 o
  -3   5   7     2546.79     2364.84    193.85 o
  -2   5   7    15257.79    15554.26    379.54 o
  -1   5   7     6699.68     6734.37    286.83 o
   0   5   7      722.23      534.18     99.37 o
   1   5   7     5488.61     5667.87    180.41 o
   2   5   7    11114.74    10191.02    242.41 o
   3   5   7     1704.66     1656.22    140.15 o
   4   5   7    18865.71    19242.91    361.18 o
   5   5   7      792.32      729.87    184.08 o
   6   5   7    12170.10    11522.19    618.63 o
   7   5   7     4958.14     5288.35    452.34 o
   8   5   7     9925.51    10137.07    511.99 o
   9   5   7     6836.86     6260.03    366.79 o
  10   5   7     7351.90     7832.68    417.82 o
  11   5   7     3174.22     3224.40    339.40 o
  12   5   7     4295.35     4752.07    392.58 o
  13   5   7      679.74      677.79    316.53 o
  14   5   7     2470.01     2740.85    441.20 o
 -14   6   7      681.26      605.29    334.17 o
 -13   6   7     1760.50     1788.44    365.51 o
 -12   6   7        9.85       64.94    290.69 o
 -11   6   7     4410.31     4339.08    416.78 o
 -10   6   7      502.25      718.15    290.54 o
  -9   6   7     7188.83     6869.49    274.26 o
  -8   6   7      939.79      912.44    164.24 o
  -7   6   7     5922.42     6261.92    316.65 o
  -6   6   7     4939.94     4754.62    226.51 o
  -5   6   7     5640.42     5312.00    212.08 o
  -4   6   7     7155.12     7240.86    227.86 o
  -3   6   7    11160.79    11433.52    346.10 o
  -2   6   7     9392.49     9537.56    300.64 o
  -1   6   7    12744.20    12992.81    430.06 o
   0   6   7      934.42      890.66     85.81 o
   1   6   7    13124.40    12425.74    207.90 o
   2   6   7     9886.37    10005.56    327.23 o
   3   6   7     9837.56     9669.79    252.48 o
   4   6   7     6462.44     5902.50    520.74 o
   5   6   7     4695.16     4616.40    327.31 o
   6   6   7     4183.57     3813.56    303.46 o
   7   6   7     4505.36     3949.35    303.36 o
   8   6   7      941.40      709.57    233.86 o
   9   6   7     7003.77     6998.37    381.18 o
  10   6   7      485.17      331.06    246.23 o
  11   6   7     4406.03     4185.51    373.88 o
  12   6   7       47.47      102.00    294.94 o
  13   6   7     2364.48     2416.66    353.75 o
  14   6   7      790.20      970.39    412.33 o
 -14   7   7     8652.83     8684.29    577.75 o
 -13   7   7     2393.61     2406.90    388.00 o
 -12   7   7     9948.92    10367.64    569.52 o
 -11   7   7     1413.22     1186.95    319.10 o
 -10   7   7    12340.47    11899.16    553.71 o
  -9   7   7     2440.12     2141.07    328.78 o
  -8   7   7    18006.13    17568.59    763.00 o
  -7   7   7     7042.40     6584.72    429.29 o
  -6   7   7    15698.56    16125.47    363.88 o
  -5   7   7     3175.44     2802.12    175.32 o
  -4   7   7    39893.88    41677.39    603.10 o
  -3   7   7     2508.05     2567.01    116.46 o
  -2   7   7    51279.31    52445.48    928.30 o
  -1   7   7    12573.69    13025.21    361.90 o
   0   7   7    52858.95    52387.61    601.04 o
   1   7   7    10978.73    11188.08    237.47 o
   2   7   7    48917.40    46969.36    748.17 o
   3   7   7     2530.00     2354.64    151.01 o
   4   7   7    40988.18    40631.06    644.89 o
   5   7   7     3451.87     3318.07    381.71 o
   6   7   7    15024.41    14097.16    443.22 o
   7   7   7     7174.00     7134.44    361.89 o
   8   7   7    16093.88    16632.39    636.87 o
   9   7   7     2416.91     1972.35    297.04 o
  10   7   7    12234.62    12296.08    512.04 o
  11   7   7      914.75      838.00    269.68 o
  12   7   7    10483.47    10680.63    510.46 o
  13   7   7     2098.14     2293.40    369.38 o
  14   7   7     9103.29     8997.21    666.39 o
 -13   8   7     2476.17     2367.66    430.90 o
 -12   8   7      114.84      304.34    295.53 o
 -11   8   7     2014.40     1790.65    361.90 o
 -10   8   7      214.18      353.47    303.70 o
  -8   8   7       39.39       70.41    206.05 o
  -7   8   7     2076.23     1866.34    238.07 o
  -6   8   7     2651.92     2519.41    188.84 o
  -5   8   7     9711.16     9247.29    350.52 o
  -4   8   7      271.41      238.93     80.32 o
  -3   8   7     9363.83     9631.78    189.62 o
  -2   8   7     3318.83     3164.91    138.44 o
  -1   8   7     3800.78     3965.16    219.60 o
   0   8   7    14115.21    13696.83    191.53 o
   1   8   7     4330.66     4297.61    154.19 o
   2   8   7     2914.24     2942.05    220.47 o
   3   8   7    11670.22    12045.40    364.44 o
   4   8   7      305.03      170.56    183.02 o
   5   8   7    10418.82    10997.42    692.77 o
   6   8   7     3091.23     3170.01    286.90 o
   7   8   7     1993.18     1961.46    327.93 o
   8   8   7       83.93        8.51    203.68 o
   9   8   7      889.91      782.52    263.37 o
  10   8   7      178.43        0.00    276.27 o
  11   8   7     1723.90     2085.61    494.76 o
  12   8   7      129.07        0.00    316.96 o
  13   8   7     2729.31     2465.46    496.00 o
 -13   9   7     2632.58     2925.41    442.12 o
 -12   9   7     4611.12     4367.32    472.77 o
 -11   9   7     1071.02     1191.24    355.57 o
 -10   9   7    11651.58    11240.37    584.58 o
  -9   9   7     1152.64     1318.97    338.65 o
  -8   9   7     6856.71     6894.25    463.80 o
  -7   9   7     4166.18     4194.78    232.54 o
  -6   9   7     5074.23     5403.24    243.46 o
  -5   9   7     4646.30     4600.65    220.34 o
  -4   9   7    18612.43    18847.16    247.48 o
  -3   9   7     1058.14     1002.50     94.96 o
  -2   9   7    17809.90    18185.22    488.77 o
  -1   9   7     1936.16     1900.56     84.32 o
   0   9   7    33027.40    32948.41    321.13 o
   1   9   7     2068.05     1958.43    191.45 o
   2   9   7    17632.12    17629.15    424.60 o
   3   9   7     1137.80     1229.89    198.76 o
   4   9   7    18978.61    19589.25    850.90 o
   5   9   7     5249.91     5253.13    315.71 o
   6   9   7     6025.64     6248.77    353.89 o
   7   9   7     4389.09     4552.60    331.76 o
   8   9   7     7912.59     7994.53    413.34 o
   9   9   7     1263.07     1074.69    296.49 o
  10   9   7    11552.54    11647.71    512.44 o
  11   9   7      941.37     1018.82    322.74 o
  12   9   7     4271.61     4216.26    429.56 o
  13   9   7     2202.92     2447.41    381.07 o
 -13  10   7    10707.24    10775.27    662.18 o
 -12  10   7      565.20      597.48    394.83 o
 -11  10   7    13557.62    13654.50    683.41 o
 -10  10   7     1346.71     1326.01    358.97 o
  -9  10   7    15719.45    14391.12    647.32 o
  -8  10   7     2315.12     2286.69    247.00 o
  -7  10   7    32771.13    32611.24    771.35 o
  -6  10   7     3597.48     3608.87    213.72 o
  -5  10   7    30562.92    29642.75    462.40 o
  -4  10   7     3183.95     2874.80    139.72 o
  -3  10   7    22114.57    21865.75    359.43 o
  -2  10   7     3850.00     3683.09    106.48 o
  -1  10   7    20447.68    20078.01    328.67 o
   0  10   7     5190.71     5118.70    405.46 o
   1  10   7    16268.91    16636.61    415.69 o
   2  10   7     3665.50     3590.31    261.97 o
   3  10   7    21732.88    20825.11    487.63 o
   4  10   7     3571.68     3701.55    268.36 o
   5  10   7    30964.86    30623.64   1227.75 o
   6  10   7     3132.16     3163.99    286.48 o
   7  10   7    32386.63    31430.71    697.06 o
   8  10   7     2951.46     2711.39    306.03 o
   9  10   7    14875.82    15198.41    557.65 o
  10  10   7     1185.96     1009.01    286.94 o
  11  10   7    14000.12    15108.37    622.52 o
  12  10   7      338.01      537.68    307.88 o
  13  10   7    12522.83    13834.57    827.08 o
 -12  11   7     1185.41     1291.83    438.50 o
 -11  11   7       81.65      314.49    389.02 o
 -10  11   7      180.13      186.49    332.16 o
  -9  11   7     1387.27     1207.37    228.54 o
  -8  11   7     1036.43      885.30    230.44 o
  -7  11   7      954.39      858.62    176.24 o
  -6  11   7     1587.72     1572.97    183.16 o
  -5  11   7      258.67      237.62    118.45 o
  -4  11   7      649.92      666.36    117.48 o
  -3  11   7      465.51      385.38     75.37 o
  -2  11   7      297.95      337.23    115.39 o
  -1  11   7      859.66      828.82    160.15 o
   0  11   7       25.43       97.71    152.32 o
   1  11   7      929.97      852.95    178.74 o
   2  11   7      241.38      348.75    181.66 o
   3  11   7      520.27      268.40    187.92 o
   4  11   7      464.01      386.13    204.70 o
   5  11   7      306.31      312.07    213.48 o
   6  11   7     1393.54     1583.68    252.42 o
   7  11   7      870.15      917.64    255.72 o
   8  11   7      815.03      884.57    276.68 o
   9  11   7     1250.53     1283.71    323.26 o
  10  11   7      284.02      348.86    298.39 o
  11  11   7      119.19        0.00    309.42 o
  12  11   7     1399.49     1806.75    392.60 o
 -12  12   7      388.41      193.01    409.59 o
 -11  12   7     9828.64     9764.88    647.15 o
 -10  12   7        3.88        0.00    239.03 o
  -9  12   7     8213.92     8685.61    403.66 o
  -8  12   7      792.97      922.52    211.98 o
  -7  12   7    11402.68    11798.12    354.10 o
  -6  12   7     2972.38     2797.97    202.88 o
  -5  12   7    19813.01    19623.38    406.61 o
  -4  12   7     6136.16     5996.69    200.47 o
  -3  12   7    22213.13    21603.06    485.91 o
  -2  12   7     4122.54     4069.52    185.82 o
  -1  12   7    24868.03    25310.72    798.78 o
   0  12   7      362.85      256.46    165.98 o
   1  12   7    20554.84    20738.74    483.51 o
   2  12   7     3373.17     3358.70    251.66 o
   3  12   7    19929.43    19591.60    498.35 o
   4  12   7     5318.88     5109.39    309.40 o
   5  12   7    20573.63    20623.90    558.79 o
   6  12   7     2939.80     2588.31    281.00 o
   7  12   7    12946.78    13549.93    522.37 o
   8  12   7      760.34      612.77    271.22 o
   9  12   7     8166.91     7898.51    452.14 o
  10  12   7      171.09        0.00    320.16 o
  11  12   7     9359.66     9127.98    546.34 o
  12  12   7      139.06      108.34    372.91 o
 -11  13   7      443.20      513.27    372.71 o
 -10  13   7     5742.19     5206.74    567.55 o
  -9  13   7     1758.65     1851.55    390.14 o
  -8  13   7     6255.57     6761.96    517.87 o
  -7  13   7     2346.85     2149.93    293.23 o
  -6  13   7    13031.57    12310.46    477.71 o
  -5  13   7     3674.41     3991.27    314.29 o
  -4  13   7    16444.84    16390.85    585.11 o
  -3  13   7      440.33      365.76    118.54 o
  -2  13   7    19437.80    19495.46    564.01 o
  -1  13   7      682.06      686.92    171.93 o
   0  13   7    15680.69    16447.16    431.42 o
   1  13   7      598.11      713.30    196.09 o
   2  13   7    21029.15    21389.01    763.86 o
   3  13   7      532.57      614.69    206.50 o
   4  13   7    17350.68    17762.73    512.95 o
   5  13   7     2715.86     2845.68    285.14 o
   6  13   7    13970.83    13971.48    581.42 o
   7  13   7     2161.76     1870.95    299.32 o
   8  13   7     5996.12     5932.01    411.41 o
   9  13   7     1745.98     1597.88    328.01 o
  10  13   7     4852.65     4986.90    429.76 o
  11  13   7      522.58      355.76    359.21 o
 -11  14   7      594.81      886.87    478.36 o
 -10  14   7      363.31      170.57    397.94 o
  -9  14   7      285.45      382.07    435.59 o
  -8  14   7      159.59      160.43    384.78 o
  -7  14   7      229.26      229.80    350.25 o
  -6  14   7       68.25      119.96    241.82 o
  -5  14   7     1262.52     1150.65    247.08 o
  -4  14   7       61.35       55.37    206.66 o
  -3  14   7     4886.72     4911.75    312.38 o
  -2  14   7      566.18      463.12    129.37 o
  -1  14   7     2403.61     2644.43    212.33 o
   0  14   7      573.48      575.86    178.30 o
   1  14   7     1831.48     1910.41    223.98 o
   2  14   7      606.62      426.43    184.32 o
   3  14   7     4109.79     3825.95    338.10 o
   4  14   7       32.86       52.96    214.67 o
   5  14   7      909.97      673.68    237.22 o
   6  14   7      106.41       84.28    262.44 o
   7  14   7      375.24      756.56    263.95 o
   8  14   7      191.07       88.51    282.60 o
   9  14   7      291.84      104.56    396.69 o
  10  14   7      297.57      197.58    434.75 o
  11  14   7      625.23      650.48    502.72 o
 -10  15   7     4689.10     4960.81    559.92 o
  -9  15   7     3572.30     3576.37    506.02 o
  -8  15   7     6365.13     6769.33    556.71 o
  -7  15   7     1816.05     1767.96    414.53 o
  -6  15   7    14393.35    15309.85    687.20 o
  -5  15   7      538.90      534.74    303.31 o
  -4  15   7    23014.41    22056.72    748.25 o
  -3  15   7     1928.13     1876.09    333.33 o
  -2  15   7    22789.36    22600.88    518.69 o
  -1  15   7     3773.01     3716.54    293.94 o
   0  15   7    23957.00    23157.66   1150.27 o
   1  15   7     3236.56     2939.60    334.44 o
   2  15   7    21581.40    22389.49    552.49 o
   3  15   7     1983.80     1980.33    247.33 o
   4  15   7    21210.38    21307.13    763.62 o
   5  15   7      834.84      871.42    326.22 o
   6  15   7    14470.84    15137.03    709.95 o
   7  15   7     2405.43     2565.54    447.09 o
   8  15   7     7647.98     8313.90    645.19 o
   9  15   7     3594.25     3195.33    501.37 o
  10  15   7     5769.75     6515.61    700.94 o
 -10  16   7       42.63       35.11    396.24 o
  -9  16   7     2972.53     3197.17    541.42 o
  -8  16   7      334.73      229.91    412.24 o
  -7  16   7     3575.03     3320.97    454.92 o
  -6  16   7     1170.88      940.10    407.26 o
  -5  16   7     9825.82     9429.08    577.85 o
  -4  16   7     2009.76     1513.70    337.37 o
  -3  16   7     7972.97     8419.33    500.43 o
  -1  16   7     5073.79     4738.83    335.33 o
   0  16   7     1555.27     1243.79    267.26 o
   1  16   7     5069.36     5450.84    411.44 o
   2  16   7     1379.42     1484.48    319.88 o
   3  16   7     7676.46     7836.22    500.73 o
   4  16   7     2190.88     2716.80    399.42 o
   5  16   7     8768.51     9447.45    605.38 o
   6  16   7     1277.33      760.02    412.84 o
   7  16   7     3376.20     3181.69    504.44 o
   8  16   7      407.57      285.45    464.51 o
   9  16   7     2780.26     3300.39    531.04 o
  10  16   7      171.64      104.83    522.96 o
  -9  17   7     3145.54     3128.12    539.67 o
  -8  17   7     2438.48     2342.77    522.23 o
  -7  17   7      308.80      355.79    406.69 o
  -6  17   7     4815.31     5075.30    539.66 o
  -5  17   7       37.27        0.00    358.37 o
  -4  17   7     4009.93     3945.11    451.32 o
  -3  17   7      368.08      345.63    328.16 o
  -1  17   7      192.11       16.85    233.89 o
   0  17   7     1066.85      816.50    276.06 o
   1  17   7       88.93      113.17    273.20 o
   2  17   7     1953.08     1877.41    333.59 o
   3  17   7      216.76      253.51    335.96 o
   4  17   7     4276.70     4636.62    478.98 o
   5  17   7       44.72       81.20    322.04 o
   6  17   7     6302.35     6440.47    608.80 o
   7  17   7      430.47      427.27    478.91 o
   8  17   7     3065.04     2832.92    547.31 o
   9  17   7     3380.38     3314.70    588.30 o
  -8  18   7     2883.85     2695.21    535.35 o
  -7  18   7     9186.64     9261.82    684.65 o
  -6  18   7     1854.61     1957.10    447.49 o
  -5  18   7    19474.53    21330.43    821.28 o
  -4  18   7      373.77      330.22    355.09 o
  -3  18   7    10743.21    10419.69    598.78 o
   0  18   7     3775.15     3726.49    375.60 o
   1  18   7     9602.43    10377.97    540.14 o
   2  18   7     3342.18     3384.61    406.33 o
   3  18   7    11243.46    11187.92    608.02 o
   4  18   7      351.11      405.49    383.14 o
   5  18   7    19381.33    19194.87    846.97 o
   6  18   7     1839.81     1751.76    448.54 o
   7  18   7    10217.73    11099.00    760.22 o
   8  18   7     2759.48     2805.31    597.56 o
  -7  19   7     1762.40     1626.26    506.14 o
  -6  19   7     1683.32     1811.00    445.86 o
  -5  19   7      771.09      836.94    387.28 o
  -4  19   7     3240.88     2740.26    462.25 o
   0  19   7      784.40      541.18    289.30 o
   1  19   7       27.93        0.00    317.57 o
   2  19   7     3278.15     2694.35    417.26 o
   3  19   7       76.71      102.99    362.54 o
   4  19   7     2751.03     2539.16    455.95 o
   5  19   7      478.32      672.11    420.20 o
   6  19   7     1425.74     1227.11    499.54 o
   7  19   7     1495.86     1455.65    469.64 o
  -6  20   7      314.24      424.19    415.33 o
  -5  20   7     5701.59     4916.90    535.50 o
  -4  20   7      549.26      620.34    427.17 o
   1  20   7     3358.89     3235.05    405.70 o
   2  20   7     4616.81     4650.37    447.93 o
   3  20   7     4964.20     5061.95    519.53 o
   4  20   7      244.11      142.36    427.47 o
   5  20   7     5083.20     5070.01    619.07 o
   6  20   7      110.86        0.00    461.84 o
   1  21   7     1818.77     1537.72    364.25 o
   2  21   7    13607.22    14202.94    709.76 o
   3  21   7      102.48        0.00    393.58 o
   4  21   7    10692.69    11678.89    715.66 o
   0   0   8     3588.90     3722.22    338.51 o
   1   0   8    75310.50    74989.65    873.96 o
   2   0   8      719.28      475.40    147.29 o
   3   0   8    31128.69    30532.61    595.52 o
   4   0   8     2190.21     2511.97    217.91 o
   5   0   8    23349.18    22587.75    562.09 o
   6   0   8      249.68      305.38    151.42 o
   7   0   8    35130.21    35070.17    553.01 o
   8   0   8     1272.23     1157.62    223.27 o
   9   0   8    32284.04    32574.38    658.04 o
  10   0   8     2555.41     2686.62    292.54 o
  11   0   8    22958.87    24021.84    621.43 o
  12   0   8      825.15      668.25    265.33 o
  13   0   8     7393.33     7514.25    803.85 o
 -13   1   8       71.44      261.65    509.71 o
 -12   1   8     3275.43     3181.66    368.71 o
 -11   1   8      345.76      778.00    276.58 o
 -10   1   8     5769.20     5717.51    413.79 o
  -9   1   8      216.64      134.15    196.35 o
  -8   1   8     3393.66     3187.10    252.72 o
  -7   1   8     1584.34     1746.76    192.27 o
  -6   1   8     1995.07     2047.36    263.29 o
  -5   1   8     2213.22     2294.82    323.36 o
  -4   1   8     6202.39     6478.75    315.73 o
  -3   1   8     2894.13     3399.49    411.03 o
  -2   1   8    11638.91    11265.43    369.18 o
  -1   1   8     5619.82     5920.65    278.75 o
   0   1   8    25507.80    24721.88    504.23 o
   1   1   8     5271.67     5765.73    275.43 o
   2   1   8    10020.51     9652.48    343.78 o
   3   1   8     3033.31     3115.92    238.93 o
   4   1   8     7469.14     7930.14    356.02 o
   5   1   8     2489.84     2369.96    244.91 o
   6   1   8     3870.21     3586.92    217.49 o
   7   1   8     1794.57     1701.55    192.84 o
   8   1   8     3461.91     3879.70    423.11 o
   9   1   8      157.93      151.38    198.81 o
  10   1   8     5018.78     5135.73    340.87 o
  11   1   8      284.48      226.10    238.22 o
  12   1   8     2579.74     2294.13    309.08 o
  13   1   8      128.01      392.02    422.15 o
 -11   2   8    11324.82    11200.89    516.20 o
 -10   2   8     1592.59     1369.26    294.36 o
  -9   2   8    17307.61    17769.99    704.59 o
  -8   2   8     1602.72     1700.71    265.61 o
  -7   2   8    10807.55    10448.07    505.22 o
  -6   2   8     1738.27     1624.43    227.75 o
  -5   2   8    10826.25    10574.84    401.09 o
  -4   2   8     1605.17     1535.91    201.42 o
  -3   2   8    16333.08    16566.73    598.41 o
  -2   2   8       15.83       29.32    147.45 o
  -1   2   8    19730.62    19910.98    457.91 o
   0   2   8      674.37      597.23    151.69 o
   1   2   8    21678.64    21979.13    491.18 o
   2   2   8        5.76       45.81    150.27 o
   3   2   8    17675.79    17338.52    456.06 o
   4   2   8     2016.33     1723.80    203.59 o
   5   2   8    10765.48    10709.31    300.68 o
   6   2   8     2028.65     2047.03    183.50 o
   7   2   8     9569.21     9864.33    378.59 o
   8   2   8     1786.37     1872.40    250.77 o
   9   2   8    18164.59    18400.73    527.16 o
  10   2   8     1716.27     1390.71    260.67 o
  11   2   8    11542.98    12543.28    537.21 o
  12   2   8      742.75      772.61    253.37 o
  13   2   8     3233.05     3784.21    367.06 o
 -11   3   8      770.95      676.09    254.81 o
 -10   3   8    34296.86    34045.76    792.16 o
  -9   3   8     2220.90     2254.75    298.74 o
  -8   3   8    33233.41    33520.82    552.26 o
  -7   3   8     3978.69     3880.69    313.45 o
  -6   3   8    24048.03    24545.60    618.88 o
  -5   3   8     2087.14     1856.37    238.58 o
  -4   3   8    33185.13    33552.96    644.17 o
  -3   3   8     2250.38     2251.94    215.34 o
  -2   3   8    48718.22    47850.20    717.91 o
  -1   3   8     1516.07     1259.35    176.53 o
   0   3   8    71395.83    72641.66   2088.07 o
   1   3   8     1681.55     1578.16    198.42 o
   2   3   8    49301.39    51427.95    753.28 o
   3   3   8     1818.24     1709.60    199.52 o
   4   3   8    31651.63    32198.87    470.53 o
   5   3   8     1950.09     1973.06    175.00 o
   6   3   8    25605.90    25245.45    464.03 o
   7   3   8     4434.41     4638.10    440.21 o
   8   3   8    29117.53    29789.00    642.97 o
   9   3   8     2735.20     2911.66    285.37 o
  10   3   8    35049.50    36385.65   1670.46 o
  11   3   8      451.73      381.95    244.21 o
  12   3   8    19894.36    20824.82   1208.77 o
  13   3   8      373.29      190.85    269.67 o
  14   3   8     5419.98     5532.71    499.87 o
 -11   4   8      419.29      425.51    266.61 o
 -10   4   8     1124.05      892.42    179.14 o
  -9   4   8     2546.55     2280.43    203.20 o
  -8   4   8     1766.78     1527.88    153.25 o
  -7   4   8     2418.37     2304.26    200.13 o
  -6   4   8      620.94      750.20    210.25 o
  -5   4   8     4984.20     4582.92    338.80 o
  -4   4   8     2348.26     2407.33    228.86 o
  -3   4   8     2658.35     2384.43    214.21 o
  -2   4   8       31.17       55.47    134.25 o
  -1   4   8     5026.01     4788.61    249.09 o
   0   4   8     1645.62     1968.11    192.90 o
   1   4   8     4031.02     3706.35    234.08 o
   2   4   8       29.06       20.00    150.80 o
   3   4   8     1828.92     1694.05    196.98 o
   4   4   8     2380.02     2577.92    183.81 o
   5   4   8     4018.08     3926.46    214.36 o
   6   4   8      714.32      836.75    206.44 o
   7   4   8     2325.50     2471.35    271.38 o
   8   4   8     1807.32     1938.50    374.78 o
   9   4   8     2700.92     2548.32    285.87 o
  10   4   8     1010.53     1153.32    266.02 o
  11   4   8      526.09      530.48    249.39 o
  12   4   8      618.62      692.54    280.88 o
  13   4   8     1763.24     1664.64    337.20 o
  14   4   8      113.57        0.00    369.82 o
 -12   5   8    11273.00    12145.14    578.02 o
 -11   5   8      298.02      145.00    251.76 o
 -10   5   8    17535.44    17208.18    610.00 o
  -9   5   8      150.61      181.23    161.36 o
  -8   5   8    12385.28    12167.82    282.21 o
  -7   5   8       65.74      135.85    148.60 o
  -6   5   8    20977.33    21297.40    406.54 o
  -5   5   8     6452.09     6970.02    347.11 o
  -4   5   8    35214.12    36973.51   1081.87 o
  -3   5   8    10575.14    10980.16    366.16 o
  -2   5   8    33629.24    31994.71    569.55 o
  -1   5   8     1177.30     1207.95    169.63 o
   0   5   8    42230.64    42094.80    661.54 o
   1   5   8     1216.20     1141.62    172.53 o
   2   5   8    35947.38    35036.58   1022.82 o
   3   5   8     9984.48    10133.59    271.89 o
   4   5   8    36218.74    36578.27    913.51 o
   5   5   8     5520.62     5265.91    240.38 o
   6   5   8    20795.43    21047.54    718.43 o
   7   5   8       45.83       36.13    211.57 o
   8   5   8    11325.87    11412.48   1261.64 o
   9   5   8      264.98      308.65    239.52 o
  10   5   8    18028.89    18861.11    596.45 o
  11   5   8      180.67      431.25    278.18 o
  12   5   8    11072.91    11228.74    519.63 o
  13   5   8      100.52       75.79    291.78 o
  14   5   8     5019.72     4878.09    547.43 o
 -13   6   8     7521.91     7360.23    526.21 o
 -12   6   8     2167.92     1872.76    352.74 o
 -11   6   8    13372.35    13858.22    589.90 o
 -10   6   8      983.48     1024.25    311.22 o
  -9   6   8    16661.53    16694.66    357.57 o
  -8   6   8     1655.92     1678.06    194.76 o
  -7   6   8    17031.91    16876.04    394.68 o
  -6   6   8      678.73      569.12    209.49 o
  -5   6   8    19721.93    19718.58    538.86 o
  -4   6   8     5196.28     5129.98    330.89 o
  -3   6   8    34411.24    34506.96   1184.24 o
  -2   6   8     1858.01     1646.51    174.26 o
  -1   6   8    21683.33    21582.30   1240.30 o
   0   6   8      443.19      567.84    149.54 o
   1   6   8    21061.79    19918.44    475.10 o
   2   6   8     1315.63     1227.33    133.78 o
   3   6   8    35310.11    35358.98    800.59 o
   4   6   8     4280.13     4358.41    217.26 o
   5   6   8    20817.75    21362.55    973.87 o
   6   6   8      701.36      780.18    223.90 o
   7   6   8    18946.69    18736.37    533.84 o
   8   6   8     1907.88     2022.71    266.80 o
   9   6   8    15221.80    16101.24    534.78 o
  10   6   8      951.87     1006.76    275.46 o
  11   6   8    13459.99    14241.81    566.17 o
  12   6   8     1897.78     2072.93    356.19 o
  13   6   8     7870.85     7858.44    493.07 o
  14   6   8       63.67       53.96    403.07 o
 -13   7   8      161.72      101.06    284.07 o
 -12   7   8      288.15      318.43    288.44 o
 -11   7   8      152.72       11.47    296.84 o
 -10   7   8       31.76        0.00    280.84 o
  -9   7   8      254.99       90.39    200.35 o
  -8   7   8      425.24      502.56    168.30 o
  -7   7   8      287.88      282.15    157.45 o
  -6   7   8     1453.78     1577.32    202.63 o
  -5   7   8      115.23      166.10    137.60 o
  -4   7   8     4487.46     4543.33    311.52 o
  -3   7   8      274.77      190.18    132.75 o
  -2   7   8     2523.84     2385.04    244.88 o
  -1   7   8      312.94      360.57    110.52 o
   0   7   8      207.44      174.14     73.21 o
   1   7   8      321.98      372.88     79.49 o
   2   7   8     2082.05     1957.43    145.17 o
   3   7   8      288.50      167.78    122.12 o
   4   7   8     3881.95     3776.18    258.57 o
   5   7   8       95.04       27.99    189.40 o
   6   7   8     1269.98     1320.78    235.10 o
   7   7   8      257.06      195.87    221.64 o
   8   7   8      445.44      378.65    235.63 o
   9   7   8      228.13       49.92    256.54 o
  10   7   8       37.36      204.95    272.78 o
  11   7   8      132.25      123.77    299.12 o
  12   7   8      411.92      471.53    299.91 o
  13   7   8      178.83      318.32    337.20 o
 -13   8   8     9062.81     8502.82    474.22 o
 -12   8   8     1593.30     1988.49    318.75 o
 -11   8   8    11713.94    11015.24    469.63 o
 -10   8   8      779.93      396.83    227.75 o
  -9   8   8    15284.64    15019.56    484.31 o
  -8   8   8      619.38      589.89    180.47 o
  -7   8   8    17179.13    17339.80    411.94 o
  -6   8   8     3604.47     3512.30    210.09 o
  -5   8   8    29788.80    26888.14   1407.66 o
  -4   8   8      150.24      148.41     88.43 o
  -3   8   8    49128.85    48398.18    585.36 o
  -2   8   8      402.17      366.20    101.22 o
  -1   8   8    27185.20    27421.25    393.67 o
   0   8   8       58.13       91.63     71.68 o
   1   8   8    26628.58    25895.79    368.19 o
   2   8   8      198.28      127.05    115.00 o
   3   8   8    47176.75    46278.39   1016.74 o
   4   8   8      108.30       71.92    204.09 o
   5   8   8    28216.45    28020.65    605.32 o
   6   8   8     4372.45     4089.59    317.89 o
   7   8   8    16685.68    17479.86   1070.50 o
   8   8   8      945.62     1039.50    250.10 o
   9   8   8    15096.95    16045.91    558.22 o
  10   8   8      699.74      771.16    279.15 o
  11   8   8    13076.65    14043.61    570.98 o
  12   8   8     1328.62     1489.56    321.62 o
  13   8   8     8829.02    10283.28    956.65 o
 -13   9   8      626.11      467.48    309.08 o
 -12   9   8     8233.20     8615.29    454.65 o
 -11   9   8      249.18      202.10    241.51 o
 -10   9   8     5708.91     5928.28    367.74 o
  -9   9   8      428.01      418.35    201.35 o
  -8   9   8     5111.49     5273.04    277.63 o
  -7   9   8     1697.77     1673.83    197.43 o
  -6   9   8    19656.72    19695.30    418.29 o
  -5   9   8      336.58      319.54    136.66 o
  -4   9   8    24921.09    24937.64    304.17 o
  -3   9   8     2804.54     2809.20    150.06 o
  -2   9   8    15475.54    15901.67    516.95 o
  -1   9   8     4194.65     4226.85    133.30 o
   0   9   8     5759.92     5613.38    136.84 o
   1   9   8     3931.47     3970.66    160.13 o
   2   9   8    15941.85    15796.05    427.42 o
   3   9   8     2649.00     2596.25    249.08 o
   4   9   8    26795.76    26382.26    574.98 o
   5   9   8      330.22      248.90    205.99 o
   6   9   8    19923.50    20804.04    868.63 o
   7   9   8     2039.73     2051.17    287.39 o
   8   9   8     5329.96     5574.51    381.27 o
   9   9   8      608.41      753.71    268.30 o
  10   9   8     5445.96     6214.82    414.35 o
  11   9   8      133.01        0.00    288.86 o
  12   9   8     9039.71     8314.80    524.64 o
  13   9   8      438.26      557.01    490.37 o
 -12  10   8       85.63        0.00    295.79 o
 -11  10   8     3327.94     3353.46    414.97 o
 -10  10   8      929.17      745.67    238.93 o
  -9  10   8     1796.57     1542.44    263.04 o
  -8  10   8      143.93      203.77    160.31 o
  -7  10   8     5081.44     4882.17    260.25 o
  -6  10   8      378.53      341.00    151.40 o
  -5  10   8     3120.93     3323.75    201.98 o
  -4  10   8      186.15      210.96     84.69 o
  -3  10   8     6806.90     6446.95    326.02 o
  -2  10   8      300.08      358.77     95.71 o
  -1  10   8     6796.85     6357.39    240.47 o
   0  10   8     1431.64     1483.87    110.96 o
   1  10   8     6973.04     6866.75    308.61 o
   2  10   8      265.35      185.97    179.74 o
   3  10   8     8355.14     8033.29    606.16 o
   4  10   8      157.09      178.05    199.80 o
   5  10   8     4477.38     4463.36    311.56 o
   6  10   8      370.59      201.45    228.17 o
   7  10   8     5667.18     5781.88    387.58 o
   8  10   8      207.82      186.58    256.94 o
   9  10   8     1830.41     1741.28    318.85 o
  10  10   8      998.73     1027.83    303.22 o
  11  10   8     2832.01     2620.39    363.21 o
  12  10   8      102.24      275.33    328.96 o
 -12  11   8    10719.51    10022.97    670.20 o
 -11  11   8      454.09      468.10    290.01 o
 -10  11   8    10625.69    11778.83    481.15 o
  -9  11   8      295.37      183.86    228.61 o
  -8  11   8    18337.99    18902.30    464.14 o
  -7  11   8     1686.48     1402.77    187.45 o
  -6  11   8    30284.26    30874.03    665.08 o
  -5  11   8     2138.03     2085.26    176.95 o
  -4  11   8    36865.29    37204.68    709.84 o
  -3  11   8     2237.75     2231.12    128.88 o
  -2  11   8    17622.75    18013.33    409.25 o
  -1  11   8     2495.38     2581.89    218.32 o
   0  11   8    18080.48    18765.90    455.42 o
   1  11   8     2399.17     2248.09    238.64 o
   2  11   8    18171.13    18440.12    872.59 o
   3  11   8     1887.15     1697.93    226.53 o
   4  11   8    37261.93    37615.47   1261.78 o
   5  11   8     1935.30     1743.13    248.56 o
   6  11   8    31462.94    34011.55   2457.10 o
   7  11   8     2112.96     2164.98    294.73 o
   8  11   8    20684.88    21004.23    712.67 o
   9  11   8      303.59      288.96    262.94 o
  10  11   8    11262.85    11183.57    557.70 o
  11  11   8      289.74      276.68    324.63 o
  12  11   8    10206.30     9594.01    848.93 o
 -12  12   8      160.77       21.82    439.36 o
 -11  12   8     1778.60     1898.86    469.60 o
 -10  12   8      346.98      275.44    356.47 o
  -9  12   8     4356.75     4625.60    338.22 o
  -8  12   8      845.92      753.56    178.85 o
  -7  12   8     5761.30     5564.51    320.13 o
  -6  12   8     1098.66      698.14    148.36 o
  -5  12   8    10241.28     9816.38    297.25 o
  -4  12   8     1071.29      899.25    121.00 o
  -3  12   8    13151.06    13326.88    372.38 o
  -2  12   8     2084.07     2005.60    294.22 o
  -1  12   8     2078.04     2108.79    296.52 o
   0  12   8       14.34        0.00    177.06 o
   1  12   8     2236.44     2232.76    232.38 o
   2  12   8     1900.96     2100.48    238.17 o
   3  12   8    11994.29    12076.14    516.49 o
   4  12   8      828.65      960.34    236.66 o
   5  12   8     9554.69    10319.52    438.88 o
   6  12   8     1138.04     1304.31    270.02 o
   7  12   8     5447.10     5533.85    375.39 o
   8  12   8      730.73      497.60    382.15 o
   9  12   8     3233.71     3520.05    368.69 o
  10  12   8      414.52      790.05    319.33 o
  11  12   8     2063.89     1856.03    396.00 o
  12  12   8      152.65        0.00    435.85 o
 -11  13   8     1048.35      990.55    411.19 o
 -10  13   8     2783.23     2392.67    468.50 o
  -9  13   8      507.38      290.25    336.83 o
  -8  13   8     4252.10     4255.69    451.19 o
  -7  13   8      356.77      120.42    264.99 o
  -6  13   8     4045.18     3882.93    327.39 o
  -5  13   8      825.07      768.80    236.17 o
  -4  13   8    11110.73    11458.02    440.53 o
  -3  13   8      793.46      746.79    249.61 o
  -2  13   8    11202.74    10582.68    342.53 o
  -1  13   8     2603.12     2501.41    224.66 o
   0  13   8     9079.73     9137.72    350.19 o
   1  13   8     2913.79     2860.64    252.02 o
   2  13   8    11320.02    11777.39    610.67 o
   3  13   8      759.38      613.75    209.80 o
   4  13   8     9185.83     9055.24    405.27 o
   5  13   8      717.03      398.26    240.03 o
   6  13   8     3874.48     3662.72    330.09 o
   7  13   8      315.59      273.46    266.94 o
   8  13   8     4683.73     4681.07    387.08 o
   9  13   8      453.85      445.51    303.69 o
  10  13   8     2791.81     2700.80    359.27 o
  11  13   8      883.14      774.37    379.00 o
 -11  14   8     3953.66     3749.48    521.35 o
 -10  14   8      205.15      386.46    421.32 o
  -9  14   8     5839.34     4550.81    531.03 o
  -8  14   8      441.73      180.08    388.33 o
  -7  14   8    14424.39    14834.15    698.44 o
  -6  14   8      807.81      727.90    265.17 o
  -5  14   8    23723.39    24310.61    750.42 o
  -4  14   8       13.24        0.00    209.95 o
  -3  14   8    26928.19    28871.83   1074.06 o
  -2  14   8       59.25      112.35    156.65 o
  -1  14   8    23653.99    23151.42    507.35 o
   0  14   8     3266.18     3153.33    276.23 o
   1  14   8    21873.28    21688.71    537.31 o
   2  14   8       37.81      112.96    204.12 o
   3  14   8    27030.20    27227.84    631.97 o
   4  14   8       15.18       29.43    222.76 o
   5  14   8    23083.75    22340.85    620.38 o
   6  14   8      620.38      634.85    270.98 o
   7  14   8    12848.93    13271.79    862.19 o
   8  14   8      305.52      485.52    311.58 o
   9  14   8     5271.24     4670.04    397.67 o
  10  14   8      150.81      325.42    418.65 o
  11  14   8     3545.12     3332.45    560.77 o
 -10  15   8       51.94        0.00    369.26 o
  -9  15   8      325.65      384.60    412.33 o
  -8  15   8      555.40      424.19    379.22 o
  -7  15   8      172.30      100.45    359.99 o
  -6  15   8     3583.12     3219.70    435.61 o
  -5  15   8      234.71      117.41    310.14 o
  -4  15   8     3017.25     2750.09    408.51 o
  -2  15   8     2248.26     1927.20    235.94 o
  -1  15   8      776.56      552.28    184.75 o
   0  15   8      705.60      502.58    195.62 o
   1  15   8      712.47      667.53    227.40 o
   2  15   8     3006.51     2740.68    273.94 o
   3  15   8     1178.17     1272.59    251.60 o
   4  15   8     3567.34     3553.75    308.15 o
   5  15   8      314.45      187.99    350.36 o
   6  15   8     4381.35     4534.90    507.30 o
   7  15   8      142.38      360.90    382.57 o
   8  15   8      505.68      195.30    416.49 o
   9  15   8      334.59      109.09    421.29 o
  10  15   8      271.81      419.53    482.59 o
  -9  16   8     5277.69     5206.92    600.19 o
  -8  16   8     1215.17     1109.01    441.92 o
  -7  16   8    10405.50    11123.27    667.67 o
  -6  16   8       55.03        0.00    384.28 o
  -5  16   8    12386.69    11893.45    640.84 o
  -4  16   8      130.50      192.75    302.80 o
  -1  16   8     6430.89     6393.03    381.72 o
   0  16   8      123.15      248.01    243.55 o
   1  16   8     5756.17     5878.23    411.77 o
   2  16   8      171.49       96.38    290.89 o
   3  16   8    12542.67    12747.17    630.96 o
   4  16   8      258.10      173.89    342.47 o
   5  16   8    12314.97    12731.45    686.57 o
   6  16   8      122.31       17.72    382.60 o
   7  16   8    10626.00    11655.61    725.60 o
   8  16   8     1287.44      934.14    494.38 o
   9  16   8     5018.33     5437.04    599.15 o
  -9  17   8       36.78        0.00    395.23 o
  -8  17   8    10034.22    10659.13    682.95 o
  -7  17   8      557.13      464.49    417.15 o
  -6  17   8    16409.23    16289.80    753.20 o
  -5  17   8      823.89      800.18    378.62 o
  -4  17   8    18012.21    18311.38    750.57 o
  -1  17   8     1016.45      933.43    259.05 o
   0  17   8     6418.30     6868.89    427.64 o
   1  17   8     1334.28     1295.07    300.70 o
   2  17   8    10255.51    10939.99    573.80 o
   3  17   8     2711.41     2294.96    410.02 o
   4  17   8    17392.88    17801.12    773.85 o
   5  17   8      911.83     1126.87    400.03 o
   6  17   8    17592.32    19627.54    871.91 o
   7  17   8      422.30      219.46    458.86 o
   8  17   8    10004.52    10649.17    759.96 o
   9  17   8       10.44        0.00    436.99 o
  -8  18   8      293.19        0.00    433.85 o
  -7  18   8      460.61      679.28    421.99 o
  -6  18   8       10.30       56.95    365.78 o
  -5  18   8      972.66     1179.76    397.42 o
   0  18   8      302.78      362.81    271.30 o
   1  18   8      103.61        0.00    298.26 o
   2  18   8      129.11      206.29    331.92 o
   3  18   8      323.82      231.39    321.70 o
   4  18   8      175.53      107.00    336.90 o
   5  18   8      944.61      806.31    434.69 o
   6  18   8        5.66        0.00    405.81 o
   7  18   8      458.34      210.31    458.85 o
   8  18   8      276.04      343.27    461.19 o
  -7  19   8      306.76        0.00    395.37 o
  -6  19   8     6574.48     6821.64    608.51 o
  -5  19   8      782.53      687.04    381.25 o
   0  19   8    10771.04     9811.89    530.19 o
   1  19   8     1203.43      876.45    325.61 o
   2  19   8    14992.15    15277.39    705.30 o
   3  19   8      907.52      609.42    384.37 o
   4  19   8    12104.73    12551.11    705.53 o
   5  19   8      520.52      716.13    419.29 o
   6  19   8     6928.12     7861.58    679.14 o
   7  19   8      185.53      274.60    451.32 o
   1  20   8     8666.49     9417.95    565.87 o
   2  20   8       99.47       55.93    382.78 o
   3  20   8     7610.59     7942.76    603.90 o
   4  20   8      213.65      242.09    414.89 o
   5  20   8     7660.03     8115.43    694.07 o
   2  21   8      302.66        0.00    389.42 o
   3  21   8       44.76        0.00    387.90 o
   1   0   9       34.25        4.84    156.65 o
   2   0   9     1784.43     1789.83    208.54 o
   3   0   9     3518.15     3877.84    432.60 o
   4   0   9       34.64      127.54    179.03 o
   5   0   9     4047.73     4060.93    294.76 o
   6   0   9       41.96       47.08    213.08 o
   7   0   9      287.55      277.25    184.70 o
   8   0   9     1092.72     1022.97    246.06 o
   9   0   9      497.68      573.90    209.33 o
  10   0   9      448.10      427.25    222.82 o
  11   0   9        0.02      217.59    250.90 o
  12   0   9      143.89        0.00    259.52 o
  13   0   9      188.87      382.39    274.69 o
 -13   1   9      539.36      899.64    554.16 o
 -12   1   9    11490.51    12015.41    498.64 o
 -11   1   9      402.83      247.00    237.33 o
 -10   1   9    28658.73    29819.71    677.32 o
  -9   1   9      198.61      215.38    221.27 o
  -8   1   9    24749.93    25203.10    791.22 o
  -7   1   9      269.76      155.47    162.05 o
  -6   1   9    21174.24    22666.66    614.45 o
  -5   1   9       65.10       82.47    184.74 o
  -4   1   9    34117.11    36270.71    705.98 o
  -3   1   9     2765.67     2801.13    233.47 o
  -2   1   9    59564.68    61066.54   1645.63 o
  -1   1   9      258.44      389.19    164.80 o
   0   1   9    42363.54    41322.27    689.29 o
   1   1   9      317.39      291.42    162.13 o
   2   1   9    55988.82    58457.16    838.30 o
   3   1   9     2744.70     2752.66    239.25 o
   4   1   9    34177.10    34443.52    685.99 o
   5   1   9       86.30      151.85    175.10 o
   6   1   9    18485.33    18723.45    438.97 o
   7   1   9      254.41      334.00    179.80 o
   8   1   9    26476.00    26098.60    604.81 o
   9   1   9      210.61      138.01    213.01 o
  10   1   9    29992.88    30087.97    697.44 o
  11   1   9      453.28      165.19    262.94 o
  12   1   9    11605.50    11360.23    498.30 o
  13   1   9      590.89      821.70    292.27 o
 -13   2   9     6940.02     6833.58    752.30 o
 -12   2   9     2289.65     2130.94    571.41 o
 -11   2   9    14566.87    14819.23    507.36 o
 -10   2   9      546.60      443.40    217.18 o
  -9   2   9    14857.54    15425.79    481.40 o
  -8   2   9      313.05      337.26    171.52 o
  -7   2   9     4824.91     4593.04    351.59 o
  -6   2   9      673.99      566.84    208.81 o
  -5   2   9     8175.44     7895.93    439.58 o
  -4   2   9      911.23     1023.63    193.44 o
  -3   2   9    29950.85    30121.46    925.85 o
  -2   2   9      551.83      563.05    172.76 o
  -1   2   9    43567.91    43005.16   1742.39 o
   0   2   9     2768.06     2944.22    228.10 o
   1   2   9    45680.22    44643.32   2342.19 o
   2   2   9      577.65      757.77    181.05 o
   3   2   9    31354.92    31526.69    639.03 o
   4   2   9      849.97      822.91    179.21 o
   5   2   9    10396.91    10061.29    412.03 o
   6   2   9      608.88      598.27    173.70 o
   7   2   9     4019.76     4099.06    257.51 o
   8   2   9      288.22      258.87    217.67 o
   9   2   9    13783.31    14576.99    499.93 o
  10   2   9      599.40      380.20    247.04 o
  11   2   9    15477.69    15258.09    830.62 o
  12   2   9     2398.50     2289.51    329.37 o
  13   2   9     7335.51     7339.74    516.95 o
  14   2   9       85.03       33.74    332.99 o
 -13   3   9      180.86      400.09    510.79 o
 -12   3   9     1392.10     2220.24    556.34 o
 -11   3   9      203.93      250.42    220.78 o
 -10   3   9     3816.96     3811.09    351.44 o
  -9   3   9      606.18      562.01    219.60 o
  -8   3   9     3671.70     3636.21    241.58 o
  -7   3   9      486.18      541.24    230.58 o
  -6   3   9     2600.81     2297.01    284.89 o
  -5   3   9      591.84      598.56    217.97 o
  -4   3   9     8563.55     8840.97    376.03 o
  -3   3   9      742.80      824.14    177.65 o
  -2   3   9      782.19      697.40    167.91 o
  -1   3   9     1912.69     2005.26    208.04 o
   0   3   9     1277.06     1272.15    265.94 o
   1   3   9     1897.92     2121.23    219.31 o
   2   3   9      611.16      478.31    171.76 o
   3   3   9      786.96      841.53    178.41 o
   4   3   9    10564.37    10887.33    583.10 o
   5   3   9      560.69      557.52    161.89 o
   6   3   9     4132.13     4304.97    244.13 o
   7   3   9      483.97      391.83    261.31 o
   8   3   9     4593.09     4522.62    322.19 o
   9   3   9      626.58      566.14    230.76 o
  10   3   9     3859.78     3487.61    338.04 o
  11   3   9      228.93      173.91    270.86 o
  12   3   9      789.52      881.10    312.69 o
  13   3   9      171.31      228.53    319.72 o
  14   3   9     1241.50     1730.38    403.58 o
 -13   4   9     9010.32     9474.49    880.77 o
 -12   4   9      623.86      640.52    500.18 o
 -11   4   9    28307.09    30098.91   1239.23 o
 -10   4   9       79.48      148.52    216.71 o
  -9   4   9    28036.33    30116.60    631.43 o
  -8   4   9     2528.37     2531.30    322.21 o
  -7   4   9    23800.24    24743.92   1065.94 o
  -6   4   9       70.09       99.84    216.56 o
  -5   4   9    19692.74    19735.58    557.21 o
  -4   4   9     1739.38     1808.76    219.91 o
  -3   4   9    41557.00    43563.00    729.39 o
  -2   4   9     2250.73     2219.82    214.49 o
  -1   4   9    39566.99    38131.23   1334.39 o
   0   4   9     1015.34     1019.88    180.51 o
   1   4   9    43824.86    45887.16   1047.44 o
   2   4   9     2402.78     2648.29    239.80 o
   3   4   9    42569.73    41696.00    716.12 o
   4   4   9     1866.48     1767.93    177.12 o
   5   4   9    19681.78    18994.58    409.94 o
   6   4   9       89.13      158.62    162.27 o
   7   4   9    24922.68    24709.25    591.60 o
   8   4   9     2393.53     2241.80    274.03 o
   9   4   9    28817.13    29541.18    698.47 o
  10   4   9       58.73        0.00    259.85 o
  11   4   9    28838.08    30125.31   1226.28 o
  12   4   9      620.06      565.71    309.85 o
  13   4   9     8157.05     8395.50    524.37 o
  14   4   9       18.87      105.02    400.43 o
 -13   5   9      419.12      156.89    489.70 o
 -11   5   9      516.88      465.81    390.64 o
 -10   5   9     8316.62     7811.99    361.95 o
  -9   5   9      608.62      719.19    209.06 o
  -8   5   9    14261.91    13946.96    553.32 o
  -7   5   9     1055.02      879.52    254.30 o
  -6   5   9    15757.15    16216.05    536.97 o
  -5   5   9      245.89      207.60    185.71 o
  -4   5   9    10804.19    10124.03    386.62 o
  -3   5   9     2509.26     2397.35    227.25 o
  -2   5   9    15914.26    16044.85    694.85 o
  -1   5   9     1184.07     1067.69    193.06 o
   0   5   9    15482.82    15130.09    441.85 o
   1   5   9     1264.70     1245.53    198.09 o
   2   5   9    14913.39    14369.50    546.15 o
   3   5   9     2560.45     2443.84    177.83 o
   4   5   9     9882.08     9849.55    297.90 o
   5   5   9      232.12      204.68    157.61 o
   6   5   9    13238.94    13632.55    454.53 o
   7   5   9     1037.73     1042.03    251.95 o
   8   5   9    14532.08    15013.96    514.13 o
   9   5   9      593.76      567.76    237.53 o
  10   5   9     8023.94     8387.59    449.26 o
  11   5   9      481.80      524.13    273.75 o
  12   5   9     7861.79     8950.84    834.15 o
  13   5   9      410.51      442.97    327.11 o
 -13   6   9     1144.22      708.62    476.39 o
 -12   6   9       88.96      313.31    431.26 o
 -11   6   9     2595.18     2102.78    465.21 o
 -10   6   9      332.64      145.32    364.88 o
  -9   6   9     4937.37     4802.95    237.84 o
  -8   6   9     2263.64     1753.41    302.93 o
  -7   6   9     8991.42     8610.71    608.48 o
  -6   6   9     2177.99     1844.71    259.30 o
  -5   6   9    12450.70    12704.18    459.10 o
  -4   6   9       81.33      102.10    167.10 o
  -3   6   9    16712.84    16386.81    577.16 o
  -2   6   9     2899.19     2869.20    338.84 o
  -1   6   9     9825.83     9740.01    354.61 o
   0   6   9     6394.08     6658.29    621.59 o
   1   6   9     9647.69     9870.07    361.45 o
   2   6   9     2947.17     2958.16    179.89 o
   3   6   9    15919.89    15591.84    346.86 o
   4   6   9       83.44        9.74    146.49 o
   5   6   9     9680.59     9642.82    314.95 o
   6   6   9     2128.21     2040.30    262.98 o
   7   6   9     9241.80     9262.38    400.29 o
   8   6   9     2155.77     2000.00    278.58 o
   9   6   9     5993.23     6013.61    379.96 o
  10   6   9      286.73      217.51    254.26 o
  11   6   9     2492.67     2538.40    343.14 o
  12   6   9       93.31       75.36    312.19 o
  13   6   9     1780.96     1545.93    375.97 o
 -13   7   9      576.26      104.79    570.62 o
 -12   7   9    11599.42    11916.27    839.61 o
 -11   7   9      791.32      747.94    272.98 o
 -10   7   9    13513.76    13164.88    937.33 o
  -9   7   9      908.79     1037.03    219.82 o
  -8   7   9    17287.53    17532.41    772.31 o
  -7   7   9     1551.30     1336.29    191.61 o
  -6   7   9    25426.49    25834.49    655.69 o
  -5   7   9      143.95      150.04    173.66 o
  -4   7   9    46578.95    46463.12   1043.83 o
  -3   7   9     3426.67     3050.55    320.50 o
  -2   7   9    49743.08    48192.07    728.16 o
  -1   7   9     2340.02     2453.26    220.90 o
   0   7   9    55091.35    54399.93   2088.91 o
   1   7   9     2392.60     2537.11    167.17 o
   2   7   9    47628.45    46624.01    871.12 o
   3   7   9     3476.45     3638.71    207.67 o
   4   7   9    46546.24    47475.38    604.32 o
   5   7   9      114.41      196.66    213.69 o
   6   7   9    25051.76    25280.50    611.57 o
   7   7   9     1395.68     1262.48    252.63 o
   8   7   9    17530.45    18088.84    567.02 o
   9   7   9      839.48      795.11    272.21 o
  10   7   9    14567.76    13993.25    604.71 o
  11   7   9      852.42      841.04    327.42 o
  12   7   9    11266.04    10951.65    555.37 o
  13   7   9      617.49      955.22    415.92 o
 -13   8   9     2425.73     1843.19    512.15 o
 -12   8   9      389.98      426.90    278.40 o
 -11   8   9     1519.55     1422.81    280.21 o
 -10   8   9      542.72      423.27    236.22 o
  -9   8   9      190.06        0.00    218.57 o
  -8   8   9      720.33      964.25    196.91 o
  -7   8   9     1681.09     1519.55    188.44 o
  -6   8   9      364.80      407.87    154.08 o
  -5   8   9     3871.10     3975.38    312.80 o
  -4   8   9     2100.71     2237.97    236.71 o
  -3   8   9     4649.20     4419.64    188.65 o
  -2   8   9      481.39      467.49    121.23 o
  -1   8   9     6472.07     6400.37    222.09 o
   0   8   9        9.09       16.96    109.26 o
   1   8   9     6539.27     6445.63    311.07 o
   2   8   9      491.04      432.70    127.85 o
   3   8   9     5941.71     5897.11    348.15 o
   4   8   9     2099.27     1933.66    241.35 o
   5   8   9     5549.80     5373.52    453.49 o
   6   8   9      363.98      412.87    237.88 o
   7   8   9     2464.07     2626.74    293.11 o
   8   8   9      781.08      756.05    260.19 o
   9   8   9      270.35      129.88    272.43 o
  10   8   9      557.71      602.08    267.60 o
  11   8   9     1374.51     1368.59    296.32 o
  12   8   9      432.25      217.76    339.04 o
  13   8   9     2142.65     2165.07    542.59 o
 -12   9   9     5312.29     4770.31    385.90 o
 -11   9   9     1132.68     1181.30    270.47 o
 -10   9   9     8623.41     8434.13    418.06 o
  -9   9   9      622.18      659.61    229.10 o
  -8   9   9    13647.43    13591.27    405.85 o
  -7   9   9      320.32      282.34    167.41 o
  -6   9   9    18161.27    18359.36    416.68 o
  -5   9   9      513.08      667.57    204.01 o
  -4   9   9    19170.38    18936.71    335.09 o
  -3   9   9      351.15      256.05    110.54 o
  -2   9   9    16067.89    16271.97    313.82 o
  -1   9   9      151.52       72.68    105.69 o
   0   9   9     4338.25     4667.48    260.32 o
   1   9   9      115.25      121.95    110.52 o
   2   9   9    17937.22    17816.47    341.06 o
   3   9   9      402.87      329.20    193.36 o
   4   9   9    21497.03    21913.20    553.41 o
   5   9   9      493.38      659.83    242.27 o
   6   9   9    18448.71    18974.47    560.76 o
   7   9   9      319.03        1.93    257.09 o
   8   9   9    12274.96    11759.63    812.51 o
   9   9   9      650.57      650.73    261.93 o
  10   9   9     8063.56     8495.49    497.70 o
  11   9   9     1178.23     1019.29    338.44 o
  12   9   9     5354.87     5053.93    462.91 o
  13   9   9      554.49      270.24    475.89 o
 -12  10   9      602.97      540.36    320.49 o
 -11  10   9    10508.68    11379.30    503.22 o
 -10  10   9      315.04      284.88    262.73 o
  -9  10   9     9684.20     8741.90    400.12 o
  -8  10   9     1611.65     1274.25    188.56 o
  -7  10   9    22041.98    22889.28    485.50 o
  -6  10   9      754.20      609.26    176.74 o
  -5  10   9    36939.80    36292.35   1749.07 o
  -4  10   9      339.70      240.32    102.47 o
  -3  10   9    20795.31    20701.75    341.19 o
  -2  10   9      808.68      811.72    117.21 o
  -1  10   9    12198.21    11800.82    423.13 o
   0  10   9      219.44      180.37     91.29 o
   1  10   9    10503.40    10773.29    247.90 o
   2  10   9      869.34     1078.41    215.57 o
   3  10   9    20812.15    21343.27    540.81 o
   4  10   9      374.43      516.41    227.69 o
   5  10   9    36115.84    36941.29    731.50 o
   6  10   9      706.73      636.92    237.79 o
   7  10   9    21819.17    22315.39    637.33 o
   8  10   9     1549.63     1303.44    304.78 o
   9  10   9    10573.17    11218.88    524.19 o
  10  10   9      313.09      360.08    322.33 o
  11  10   9    10705.05    10897.15    562.30 o
  12  10   9      642.59      552.89    364.75 o
 -12  11   9      201.55        0.00    404.51 o
 -11  11   9      207.56      341.46    293.39 o
 -10  11   9       62.31       92.00    246.96 o
  -9  11   9      269.35        0.00    215.23 o
  -8  11   9      468.58      418.05    188.56 o
  -7  11   9      937.07      661.79    181.24 o
  -6  11   9     1306.95     1135.22    173.37 o
  -5  11   9     1297.09     1450.93    174.06 o
  -4  11   9     5038.60     4973.07    270.20 o
  -3  11   9      270.22      282.24     97.45 o
  -2  11   9      950.73      824.81    131.95 o
  -1  11   9     2220.39     1843.14    166.29 o
   0  11   9      117.78      122.18    177.74 o
   1  11   9     2228.17     2316.47    281.71 o
   2  11   9      745.78      611.67    209.59 o
   3  11   9      269.67      102.36    195.29 o
   4  11   9     4652.59     4528.31    420.55 o
   5  11   9     1258.66     1163.38    258.97 o
   6  11   9     1108.45     1091.91    279.80 o
   7  11   9      936.69      834.45    290.66 o
   8  11   9      473.18      502.99    275.06 o
   9  11   9      237.18      372.28    285.49 o
  10  11   9      118.56      580.64    337.79 o
  11  11   9      195.27      190.95    318.83 o
  12  11   9      167.55      329.46    409.57 o
 -11  12   9     7200.16     5966.72    577.14 o
 -10  12   9     1265.70     1413.55    380.15 o
  -9  12   9     9075.58     8995.21    582.23 o
  -8  12   9      468.57      515.31    329.37 o
  -7  12   9    12438.57    12953.04    515.05 o
  -6  12   9      689.38      666.13    259.07 o
  -5  12   9    24806.78    25660.28    638.03 o
  -4  12   9      282.31      113.18    354.93 o
  -3  12   9    21344.25    21982.58    452.58 o
  -2  12   9      912.12      748.02    171.90 o
  -1  12   9    13517.25    13961.34    406.21 o
   0  12   9     1131.20     1354.43    202.22 o
   1  12   9    15385.37    15631.38    455.36 o
   2  12   9      921.72      785.26    216.22 o
   3  12   9    22872.80    22872.86    576.42 o
   4  12   9      320.14      260.19    212.60 o
   5  12   9    24396.70    24220.33   1043.85 o
   6  12   9      668.27      626.85    289.67 o
   7  12   9    12071.52    12158.32    519.37 o
   8  12   9      438.02      200.72    267.09 o
   9  12   9     9772.57    10185.59    534.47 o
  10  12   9     1176.33      781.29    343.24 o
  11  12   9     6966.72     6856.30    491.27 o
 -11  13   9      278.02      213.92    435.47 o
 -10  13   9     4866.68     4223.04    484.14 o
  -9  13   9       55.96        0.00    337.08 o
  -8  13   9     6385.42     6409.91    829.08 o
  -7  13   9       33.36       37.10    263.61 o
  -6  13   9    22255.95    20908.22   1519.48 o
  -5  13   9      409.09      257.78    241.52 o
  -4  13   9    25085.88    23209.55   1057.94 o
  -3  13   9      256.26      319.27    156.38 o
  -2  13   9    14879.59    14676.78    501.91 o
  -1  13   9      324.01      147.78    187.86 o
   0  13   9     8703.90     9105.57    734.96 o
   1  13   9      365.90      229.40    200.31 o
   2  13   9    14777.88    14475.96    471.76 o
   3  13   9      267.91      359.80    218.69 o
   4  13   9    26399.15    25988.45   1012.74 o
   5  13   9      447.42      450.01    238.70 o
   6  13   9    23468.72    24056.24    675.36 o
   7  13   9       44.23        0.00    283.32 o
   8  13   9     6246.79     5719.62    617.96 o
   9  13   9       39.65      417.57    350.38 o
  10  13   9     3911.09     4087.01    441.52 o
  11  13   9      245.76      236.12    386.08 o
 -10  14   9       87.43      298.01    406.76 o
  -9  14   9     1176.51     1000.31    419.38 o
  -8  14   9      111.24      188.65    385.62 o
  -7  14   9     1532.65     1812.73    428.16 o
  -6  14   9       87.00        0.00    265.27 o
  -5  14   9     1235.38     1423.49    273.07 o
  -4  14   9      809.67      679.97    395.07 o
  -3  14   9     2044.89     1682.43    361.80 o
  -2  14   9     1245.43     1049.24    194.35 o
  -1  14   9     3166.32     2642.45    246.78 o
   0  14   9      994.71     1075.50    214.18 o
   1  14   9     3303.72     3147.88    284.09 o
   2  14   9     1231.41      867.55    235.44 o
   3  14   9     1788.31     1670.45    248.82 o
   4  14   9      774.18      661.20    252.94 o
   5  14   9      783.83      775.34    273.78 o
   6  14   9       83.69      217.17    374.73 o
   7  14   9     1071.44     1184.23    306.07 o
   8  14   9       95.18      220.09    328.70 o
   9  14   9      867.44      908.98    401.03 o
  10  14   9       94.08        0.00    471.15 o
 -10  15   9     5940.88     5937.83    595.00 o
  -9  15   9      390.14        0.00    421.84 o
  -8  15   9    10277.94    10813.39    675.31 o
  -7  15   9      237.62       90.94    351.65 o
  -6  15   9    20191.72    20133.03    784.98 o
  -2  15   9    12984.71    13385.23    405.30 o
  -1  15   9      479.66      395.07    188.97 o
   0  15   9    13714.22    13126.70    443.90 o
   1  15   9      419.27      430.32    269.27 o
   2  15   9    12035.13    11893.38    770.23 o
   3  15   9      790.72      782.55    248.06 o
   4  15   9    25506.58    25882.88   1121.37 o
   5  15   9      222.19        0.00    265.53 o
   6  15   9    18385.90    19210.27    833.07 o
   7  15   9      268.09        0.00    385.66 o
   8  15   9     9841.72    10391.88    712.43 o
   9  15   9      412.19      230.30    480.76 o
  10  15   9     6461.15     6570.11    671.95 o
  -9  16   9     1791.61     1362.68    445.48 o
  -8  16   9      152.00        0.00    367.44 o
  -7  16   9     6096.41     6204.10    588.17 o
  -6  16   9        1.33        0.00    386.77 o
  -1  16   9     5052.67     5039.56    364.37 o
   0  16   9      218.85      576.19    265.79 o
   1  16   9     5362.97     5203.48    428.12 o
   2  16   9     1419.36     1125.93    332.47 o
   3  16   9     8660.23     8901.49    559.23 o
   4  16   9     1747.50     1538.59    410.17 o
   5  16   9    12497.26    13383.62    711.37 o
   6  16   9        4.34        0.00    403.55 o
   7  16   9     6942.78     6862.70    634.75 o
   8  16   9      180.94      264.31    462.61 o
   9  16   9     2348.70     2382.45    562.17 o
  -8  17   9     2772.60     2724.65    514.09 o
  -7  17   9      346.32        0.00    390.10 o
  -1  17   9      776.50      993.79    277.77 o
   0  17   9     2539.14     2316.91    329.35 o
   1  17   9      821.66      935.52    326.31 o
   2  17   9     2134.73     1816.77    354.65 o
   3  17   9      203.09      112.95    339.32 o
   4  17   9     3429.02     3766.05    473.02 o
   5  17   9      398.68      287.42    373.93 o
   6  17   9     2667.84     3449.15    520.21 o
   7  17   9      368.00      250.58    452.43 o
   8  17   9     2287.29     1824.16    491.29 o
  -7  18   9    12814.44    13601.14    768.39 o
   0  18   9      133.54      147.56    250.37 o
   1  18   9    14107.21    14678.90    632.72 o
   2  18   9     1266.44     1015.11    361.89 o
   3  18   9    16675.70    17239.60    753.15 o
   4  18   9      172.51      103.36    389.65 o
   5  18   9    15117.70    16205.69    799.06 o
   6  18   9      107.09       95.79    413.41 o
   7  18   9    12647.48    13699.26    799.79 o
   1  19   9      236.01        0.00    320.03 o
   2  19   9     1228.28      927.55    385.54 o
   3  19   9      557.71      773.96    383.52 o
   4  19   9     2314.43     1989.42    453.86 o
   5  19   9      156.65      111.86    391.47 o
   6  19   9     3404.63     2962.24    540.12 o
   1  20   9    10539.89    10309.10    603.67 o
   2  20   9      131.34        0.00    366.32 o
   3  20   9     5914.79     5557.06    550.41 o
   4  20   9       69.28       32.99    442.74 o
   5  20   9     3396.95     3195.25    562.39 o
   2  21   9     9631.25    10317.22    653.11 o
   0   0  10     1614.27     1680.46    289.16 o
   1   0  10    67085.81    69127.52   1198.26 o
   2   0  10     2226.61     2906.32    253.15 o
   3   0  10    52687.29    53975.73    865.46 o
   4   0  10     2048.32     2134.15    260.36 o
   5   0  10    32041.53    35580.61   1340.53 o
   6   0  10      593.08      269.65    242.58 o
   7   0  10    17000.40    17342.98    568.68 o
   8   0  10       39.35        0.00    175.36 o
   9   0  10    12378.22    13281.23    487.96 o
  10   0  10     1743.96     1968.37    406.41 o
  11   0  10    22842.74    23914.79   1049.55 o
  12   0  10       69.86       34.41    282.16 o
  13   0  10     9270.78     8986.22    498.22 o
 -13   1  10     1120.06      775.01    536.38 o
 -12   1  10     2344.15     2131.55    302.95 o
 -11   1  10     1449.42     1487.24    280.76 o
 -10   1  10     3083.76     2973.62    304.85 o
  -9   1  10     2301.34     2340.26    281.28 o
  -8   1  10     2206.39     1990.57    222.34 o
  -7   1  10      371.06      410.99    240.39 o
  -6   1  10     1354.99     1182.58    238.03 o
  -5   1  10     1504.96     1466.17    251.04 o
  -4   1  10    13896.53    14377.51    495.49 o
  -3   1  10       21.94        0.00    181.47 o
  -2   1  10    17594.30    17571.40    499.41 o
  -1   1  10      409.25      547.77    180.52 o
   0   1  10    24428.84    24107.68    571.11 o
   1   1  10      417.49      647.62    183.71 o
   2   1  10    20322.85    20633.33    542.57 o
   3   1  10       29.08       48.06    193.91 o
   4   1  10    16848.04    17361.43    527.82 o
   5   1  10     1818.95     1365.60    243.28 o
   6   1  10      900.49      879.58    227.56 o
   7   1  10      321.28      315.42    180.19 o
   8   1  10     2220.72     2148.47    229.29 o
   9   1  10     2296.80     2356.92    280.21 o
  10   1  10     3366.40     3478.00    336.70 o
  11   1  10     1554.61     1480.58    657.96 o
  12   1  10     2959.33     2759.11    347.97 o
  13   1  10     1056.24     1263.84    321.11 o
 -13   2  10     5901.97     6364.07    717.89 o
 -12   2  10       62.63      269.69    248.38 o
 -11   2  10     8395.12     8606.41    485.08 o
 -10   2  10      156.62      262.92    244.88 o
  -9   2  10    15817.06    17490.47    946.82 o
  -8   2  10      194.59      259.76    175.29 o
  -7   2  10    18695.48    19460.39    889.80 o
  -6   2  10      521.77      562.00    225.80 o
  -5   2  10    18892.84    19859.56    588.80 o
  -4   2  10     2245.18     2491.99    451.81 o
  -3   2  10    12264.41    12524.92    440.02 o
  -2   2  10     4304.27     4015.10    280.43 o
  -1   2  10    16164.73    15784.70    468.75 o
   0   2  10     1116.66     1251.43    196.51 o
   1   2  10    13368.38    12584.68    428.24 o
   2   2  10     4057.64     4069.12    291.66 o
   3   2  10    11420.95    11244.54    426.89 o
   4   2  10     2231.63     2382.60    268.48 o
   5   2  10    21153.36    21543.59    608.32 o
   6   2  10      584.67      543.77    186.91 o
   7   2  10    23525.33    23948.64    510.26 o
   8   2  10      267.84      186.37    213.06 o
   9   2  10    16513.48    17237.28    556.30 o
  10   2  10      166.26      125.87    260.20 o
  11   2  10     7576.29     7744.37    471.96 o
  12   2  10       22.34      114.46    286.25 o
  13   2  10     4867.97     4771.87    419.08 o
  14   2  10      935.00      684.08    384.27 o
 -13   3  10     1941.95     1867.75    647.69 o
 -12   3  10    14505.77    14543.81    993.02 o
 -11   3  10     2594.08     2314.31    292.51 o
 -10   3  10    23974.04    24968.69    633.30 o
  -9   3  10     1464.69     1865.87    270.54 o
  -8   3  10    18527.77    17855.10    446.81 o
  -7   3  10      324.54      221.54    223.77 o
  -6   3  10    17181.45    17009.44    564.67 o
  -5   3  10     2248.66     2118.02    305.68 o
  -4   3  10    33691.80    33178.01    834.69 o
  -3   3  10     2785.15     2908.58    249.21 o
  -2   3  10    46045.26    45535.15    771.66 o
  -1   3  10     3830.56     3782.84    268.36 o
   0   3  10    45078.89    46965.66   1546.33 o
   1   3  10     3806.82     3784.90    542.24 o
   2   3  10    43182.91    43913.61    820.41 o
   3   3  10     2493.35     2650.29    260.07 o
   4   3  10    34043.66    34026.21    804.93 o
   5   3  10     2275.10     1996.32    204.19 o
   6   3  10    17184.48    17892.08    430.61 o
   7   3  10       74.22      162.79    183.57 o
   8   3  10    17240.83    17773.76    546.32 o
   9   3  10     1334.47     1467.02    275.75 o
  10   3  10    24868.41    24956.11   1473.39 o
  11   3  10     3089.58     2842.81    351.65 o
  12   3  10    15415.27    16228.70    628.39 o
  13   3  10     1839.60     2314.73    530.37 o
 -13   4  10     1324.47      912.64    565.48 o
 -12   4  10      295.50      932.79    540.12 o
 -11   4  10      927.01      878.45    408.37 o
 -10   4  10      341.77      140.02    221.84 o
  -9   4  10      565.70      552.56    213.17 o
  -8   4  10      157.87        0.00    213.94 o
  -7   4  10     4171.40     4173.27    362.37 o
  -6   4  10     2008.12     2340.27    297.52 o
  -5   4  10     3961.78     3451.61    294.87 o
  -4   4  10      832.74      838.08    207.49 o
  -3   4  10     1845.22     1587.51    226.33 o
  -2   4  10      584.81      576.91    177.74 o
  -1   4  10      365.02      453.12    177.29 o
   0   4  10     1939.47     1796.55    406.51 o
   1   4  10      737.14      825.05    195.32 o
   2   4  10      573.17      571.74    208.96 o
   3   4  10     1545.92     1773.59    235.34 o
   4   4  10      747.38      678.23    166.50 o
   5   4  10     3057.21     3172.48    270.26 o
   6   4  10     1909.67     1879.75    226.39 o
   7   4  10     3395.94     3154.10    302.09 o
   8   4  10      130.77       64.91    238.65 o
   9   4  10      505.51      428.38    258.56 o
  10   4  10      406.58       43.48    277.73 o
  11   4  10     1010.21      918.12    294.34 o
  12   4  10      348.91      428.18    310.48 o
  13   4  10     1719.18     1666.68    499.29 o
 -13   5  10      718.60      929.32    493.73 o
 -12   5  10     7630.93     7863.08    725.83 o
 -11   5  10      639.33      593.10    415.23 o
 -10   5  10    11787.02    12484.18    457.85 o
  -9   5  10     1522.86     1535.66    213.80 o
  -8   5  10    14817.94    14954.16    594.72 o
  -7   5  10     3585.24     3448.19    327.27 o
  -6   5  10    16691.08    16853.10    567.00 o
  -5   5  10     5327.89     5391.16    345.95 o
  -4   5  10    20659.84    20661.18    560.18 o
  -3   5  10     1934.04     1783.31    227.30 o
  -2   5  10    26756.80    27278.93    780.53 o
  -1   5  10     1317.25     1280.14    205.56 o
   0   5  10    23696.05    23111.79    569.66 o
   1   5  10     1448.04     1300.46    210.83 o
   2   5  10    26723.58    26815.57   1414.19 o
   3   5  10     2276.04     2147.77    243.01 o
   4   5  10    18468.95    17767.84    399.28 o
   5   5  10     5784.29     5652.64    273.97 o
   6   5  10    15618.63    16023.74    416.46 o
   7   5  10     3088.21     2880.10    283.00 o
   8   5  10    14897.55    15298.99    679.79 o
   9   5  10      988.10      901.69    268.85 o
  10   5  10    11640.23    12074.91    811.44 o
  11   5  10      581.23      603.16    299.62 o
  12   5  10     6425.46     6769.58    467.30 o
  13   5  10      746.27      659.74    424.08 o
 -13   6  10     8211.68     8177.68    815.92 o
 -12   6  10       30.30       75.34    453.08 o
 -11   6  10    13651.85    12416.07    859.16 o
 -10   6  10      875.73      993.98    344.76 o
  -9   6  10    12369.54    12919.75    403.06 o
  -8   6  10     1350.94     1341.62    276.59 o
  -7   6  10    14900.48    15366.03    569.70 o
  -6   6  10     1183.96      944.40    238.54 o
  -5   6  10    23350.04    23230.84    888.47 o
  -4   6  10     1613.84     1603.45    231.15 o
  -3   6  10    29356.38    29358.51   2337.24 o
  -2   6  10     3306.61     3480.57    350.01 o
  -1   6  10    24858.59    24939.44    574.49 o
   0   6  10     4903.81     4577.76    287.99 o
   1   6  10    26392.59    26264.38   1435.21 o
   2   6  10     4131.53     3950.49    211.59 o
   3   6  10    28605.71    27918.82    472.91 o
   4   6  10     1994.42     1917.92    195.55 o
   5   6  10    24630.25    24449.88    482.26 o
   6   6  10      747.67      613.42    242.28 o
   7   6  10    15408.57    15414.21    517.17 o
   8   6  10      999.86      967.22    266.44 o
   9   6  10    12206.80    11738.11    497.61 o
  10   6  10      770.25      394.46    281.85 o
  11   6  10    12847.25    13830.74    580.72 o
  12   6  10      163.36      464.80    343.79 o
  13   6  10     7548.14     9125.58    666.18 o
 -12   7  10      313.30      278.49    514.85 o
 -11   7  10      417.52      413.10    379.04 o
 -10   7  10      411.39      574.92    350.44 o
  -9   7  10       72.28      266.71    246.66 o
  -8   7  10      355.28      241.13    251.17 o
  -7   7  10      503.76      444.54    243.67 o
  -6   7  10     3141.80     2948.82    296.23 o
  -5   7  10     4453.82     4545.85    454.05 o
  -4   7  10     2687.81     2626.30    254.75 o
  -3   7  10     2171.69     1739.80    211.31 o
  -2   7  10       76.28      205.15    149.14 o
  -1   7  10     3275.36     3463.90    261.17 o
   0   7  10      132.80      180.50    159.83 o
   1   7  10     3243.73     3506.01    202.20 o
   2   7  10      142.79      193.70    128.80 o
   3   7  10     2054.10     1887.90    175.05 o
   4   7  10     2310.09     2175.10    198.73 o
   5   7  10     4320.45     3890.18    245.82 o
   6   7  10     2747.78     2513.94    286.91 o
   7   7  10      445.18      448.29    249.94 o
   8   7  10      314.25      417.23    266.92 o
   9   7  10       78.67       84.02    260.02 o
  10   7  10      422.50      272.87    291.25 o
  11   7  10      471.21      323.41    323.08 o
  12   7  10      367.51      419.85    331.57 o
  13   7  10      994.92      879.78    454.79 o
 -12   8  10      708.91     1326.41    492.52 o
 -11   8  10    13680.80    13817.03    888.65 o
 -10   8  10       80.51      245.74    384.95 o
  -9   8  10    14016.05    14458.01    619.74 o
  -8   8  10     1063.98      787.60    269.15 o
  -7   8  10    16796.18    16793.71   1089.64 o
  -6   8  10     1145.96     1126.62    236.70 o
  -5   8  10    23879.48    24792.13   1197.08 o
  -4   8  10     1224.20     1086.50    203.62 o
  -3   8  10    33119.70    32626.19    651.83 o
  -2   8  10     4538.92     4953.69    283.88 o
  -1   8  10    22135.30    21864.81    395.63 o
   0   8  10       66.37       71.96    129.40 o
   1   8  10    25056.86    24542.24    573.63 o
   2   8  10     4015.17     4313.15    214.16 o
   3   8  10    33022.09    32019.92    504.43 o
   4   8  10     1513.14     1432.88    180.04 o
   5   8  10    24621.18    25050.82    614.64 o
   6   8  10     1046.30      962.76    245.10 o
   7   8  10    14761.36    14909.60    532.57 o
   8   8  10      627.29      482.95    263.29 o
   9   8  10    15214.06    15102.29    648.16 o
  10   8  10      238.38      312.64    301.44 o
  11   8  10    16082.98    16220.30    652.65 o
  12   8  10     1125.63     1429.87    488.58 o
  13   8  10     7828.44     8733.25    724.70 o
 -12   9  10     3998.14     4170.56    557.98 o
 -11   9  10     1189.13      934.89    437.81 o
 -10   9  10     3632.60     3439.06    482.04 o
  -9   9  10     1514.02     1789.60    394.26 o
  -8   9  10     7255.36     7351.38    548.37 o
  -7   9  10     1981.20     2163.70    299.74 o
  -6   9  10    12242.57    11545.06    737.14 o
  -5   9  10      891.99      885.45    205.53 o
  -4   9  10    12701.34    12978.43    570.49 o
  -3   9  10      122.48      160.41    116.74 o
  -2   9  10    24928.42    24843.49    506.69 o
  -1   9  10      543.31      472.17    147.22 o
   0   9  10    22831.08    23042.80    644.84 o
   1   9  10      673.75      649.19    137.00 o
   2   9  10    23759.15    22897.31    410.42 o
   3   9  10      248.60      197.19    125.24 o
   4   9  10    13130.15    13147.33    461.10 o
   5   9  10      731.62      865.15    307.19 o
   6   9  10    12074.41    11832.15    693.03 o
   7   9  10     1851.85     1893.52    297.94 o
   8   9  10     7956.87     8387.17    469.47 o
   9   9  10     1678.64     1413.08    312.50 o
  10   9  10     4518.31     4362.93    408.86 o
  11   9  10     1322.25     1237.31    337.80 o
  12   9  10     4305.03     4158.19    461.17 o
 -12  10  10       11.94       90.90    548.90 o
 -11  10  10     3617.13     2958.40    505.87 o
 -10  10  10      609.08      540.34    375.94 o
  -9  10  10     1613.43     1590.99    279.31 o
  -8  10  10      835.21     1163.28    266.72 o
  -7  10  10     5621.04     5576.07    358.82 o
  -6  10  10     1787.88     1548.49    258.18 o
  -5  10  10     3361.12     3490.43    275.64 o
  -4  10  10     1682.88     1607.10    147.41 o
  -3  10  10     6849.04     6908.02    230.10 o
  -2  10  10     3586.87     3381.26    187.13 o
  -1  10  10       70.28       34.54    103.68 o
   0  10  10      368.91      225.60     97.70 o
   1  10  10      252.17      194.50    123.20 o
   2  10  10     3401.03     3298.18    186.19 o
   3  10  10     8810.66     8361.84    379.16 o
   4  10  10     1844.17     1690.64    269.36 o
   5  10  10     4696.67     4779.61    335.20 o
   6  10  10     2002.28     1877.23    291.30 o
   7  10  10     5012.34     4762.04    364.91 o
   8  10  10      971.74      760.63    285.63 o
   9  10  10     1701.35     1385.74    351.16 o
  10  10  10      659.07      653.34    307.12 o
  11  10  10     4154.32     3936.55    427.16 o
  12  10  10       10.23      151.64    373.06 o
 -10  11  10    14326.65    13461.16    756.64 o
  -9  11  10     1076.68     1073.25    286.29 o
  -8  11  10    19178.64    18567.67    696.28 o
  -7  11  10     1361.12     1429.07    254.47 o
  -6  11  10    25091.53    25557.81   1346.43 o
  -5  11  10     4068.62     3782.20    327.19 o
  -4  11  10    38130.25    40757.73   1558.35 o
  -3  11  10      690.55      588.32    119.99 o
  -2  11  10    17090.30    16785.77    311.93 o
  -1  11  10      211.20      138.58     75.20 o
   0  11  10    17501.26    17923.43    613.66 o
   1  11  10      282.84      363.74    192.95 o
   2  11  10    21906.73    21954.16    609.35 o
   3  11  10     1117.69     1001.27    225.88 o
   4  11  10    37674.40    38805.91    870.20 o
   5  11  10     4491.11     4459.89    350.23 o
   6  11  10    23761.16    24195.68    662.99 o
   7  11  10     1301.78     1311.26    304.10 o
   8  11  10    19603.54    20470.01    663.19 o
   9  11  10     1111.81      529.27    309.71 o
  10  11  10    14811.63    15491.51    642.66 o
  11  11  10      866.49      916.30    397.10 o
  12  11  10     8967.51     9668.28    748.95 o
  -9  12  10     2731.31     2590.80    437.17 o
  -8  12  10      427.73      374.20    527.45 o
  -7  12  10     7588.98     7904.00    823.22 o
  -6  12  10      571.74      331.19    409.78 o
  -5  12  10     6887.90     6514.75    687.19 o
  -4  12  10      582.31      612.34    350.48 o
  -3  12  10     5201.96     5500.05    269.37 o
  -2  12  10      928.89     1040.41    187.34 o
  -1  12  10     1564.97     1446.43    212.54 o
   0  12  10     4337.77     4323.09    288.80 o
   1  12  10     2064.69     1759.31    242.68 o
   2  12  10      919.23      927.97    223.59 o
   3  12  10     4086.78     4103.61    311.25 o
   4  12  10      383.34      283.11    248.96 o
   5  12  10     6778.92     6643.09    401.00 o
   6  12  10      409.99      403.88    273.73 o
   7  12  10     7563.50     7456.27    831.65 o
   8  12  10      338.81      217.11    299.67 o
   9  12  10     2869.21     2678.75    370.95 o
  10  12  10      322.31      213.63    365.89 o
  11  12  10     2461.31     2693.95    445.09 o
  -9  13  10      923.72     1151.02    401.74 o
  -8  13  10     5058.07     5682.43    723.67 o
  -7  13  10      923.94      818.25    531.51 o
  -6  13  10     6386.88     6488.86    702.71 o
  -5  13  10      685.96      735.55    428.35 o
  -4  13  10     8470.67     8205.55    691.71 o
  -3  13  10       86.51      769.61    358.58 o
  -2  13  10    10302.20    10502.27    370.88 o
  -1  13  10      577.89      602.86    200.07 o
   0  13  10     9656.51     9995.72    410.66 o
   1  13  10      522.19      543.25    221.58 o
   2  13  10    12081.21    12490.53    460.92 o
   3  13  10       32.20       37.65    213.41 o
   4  13  10     7887.35     7877.40    476.27 o
   5  13  10      430.52      250.95    262.47 o
   6  13  10     4497.12     4516.04    382.79 o
   7  13  10      828.91      796.33    291.44 o
   8  13  10     3625.15     4104.32    415.71 o
   9  13  10      788.40      451.26    356.87 o
  10  13  10     2908.49     2235.73    688.28 o
  11  13  10      784.63      859.51    490.12 o
  -7  14  10    13820.06    13158.83    965.43 o
  -6  14  10      691.41      768.80    449.44 o
  -5  14  10    24764.19    24529.74   1115.58 o
  -4  14  10      992.99      964.72    386.66 o
  -3  14  10    21846.09    20908.44    991.23 o
  -2  14  10     2295.90     2256.93    246.43 o
  -1  14  10    15299.63    15652.63    467.40 o
   0  14  10      588.00      546.75    205.94 o
   1  14  10    15120.91    15487.39    498.18 o
   2  14  10     1993.39     2167.84    309.32 o
   3  14  10    21914.22    22681.25    622.66 o
   4  14  10     1040.88      843.88    254.60 o
   5  14  10    25669.62    25730.39    699.68 o
   6  14  10      629.29      866.07    289.99 o
   7  14  10    12065.39    11523.23    532.34 o
   8  14  10      795.81      868.92    349.36 o
   9  14  10     7014.46     6904.99    517.48 o
  10  14  10      267.82      394.49    511.93 o
  -3  15  10       56.19       91.58    352.79 o
  -2  15  10     1470.94     1666.89    219.01 o
  -1  15  10      352.09      259.32    223.49 o
   0  15  10      405.85      246.97    208.48 o
   1  15  10      366.37      285.46    229.04 o
   2  15  10     1402.89     1274.10    279.81 o
   3  15  10       38.49        0.00    246.65 o
   4  15  10     2063.10     2525.23    507.50 o
   5  15  10     1192.94      969.41    296.24 o
   6  15  10     2977.48     3206.03    480.79 o
   7  15  10      916.17      679.18    462.36 o
   8  15  10     1792.53     1261.92    464.02 o
   9  15  10      320.77       49.77    481.26 o
  -1  16  10     6363.46     6343.22    403.52 o
   0  16  10     4592.63     5184.10    418.19 o
   1  16  10     7045.17     6820.60    473.66 o
   2  16  10     1755.61     1668.69    358.64 o
   3  16  10     8062.40     7763.59    543.34 o
   4  16  10      527.01      651.61    383.75 o
   5  16  10    10078.20    10030.93    666.08 o
   6  16  10      253.03        0.00    422.37 o
   7  16  10    11216.79    12149.75    766.63 o
   8  16  10       40.58       79.51    463.90 o
   9  16  10     8263.59     8230.75    747.20 o
   0  17  10     7922.25     8420.91    502.94 o
   1  17  10      156.70        0.00    323.15 o
   2  17  10    11597.31    12126.45    612.02 o
   3  17  10      526.37      527.38    374.37 o
   4  17  10    11308.69    11859.60    680.79 o
   5  17  10       42.60       59.03    385.05 o
   6  17  10     9551.57    10247.41    686.23 o
   7  17  10     1182.97     1124.88    467.38 o
   8  17  10     7799.98     8196.55    729.41 o
   0  18  10      465.49      526.37    296.42 o
   1  18  10      557.51      583.05    307.75 o
   2  18  10      239.72      375.72    336.35 o
   3  18  10      575.45      495.09    359.69 o
   4  18  10     1177.46      982.05    420.14 o
   5  18  10      329.23      300.89    439.66 o
   6  18  10      584.88      478.61    494.67 o
   7  18  10      114.96       44.21    464.91 o
   1  19  10     1168.18     1143.89    334.41 o
   2  19  10    13036.75    14111.14    703.25 o
   3  19  10       20.46      186.17    350.93 o
   4  19  10     9076.92     9779.88    669.32 o
   5  19  10      570.57      362.73    428.18 o
   6  19  10     7076.16     6777.57    641.37 o
   1  20  10     5362.64     5927.98    525.74 o
   2  20  10      312.97      347.60    379.79 o
   3  20  10     4571.72     4602.48    530.83 o
   4  20  10      645.88      505.27    415.58 o
   1   0  11     2916.93     2834.23    265.90 o
   2   0  11     1189.40      889.55    253.79 o
   3   0  11     4751.54     5103.58    440.70 o
   4   0  11     6722.84     6824.09    381.86 o
   5   0  11      761.25      602.78    231.54 o
   6   0  11     3387.02     3163.33    328.42 o
   7   0  11      336.63      361.73    178.35 o
   8   0  11        9.19        0.00    201.12 o
   9   0  11       72.37      212.69    238.39 o
  10   0  11       11.18      197.73    247.54 o
  11   0  11      113.88        0.00    258.93 o
  12   0  11      415.43      393.03    298.51 o
  13   0  11        1.62        0.00    369.45 o
 -12   1  11    11222.30    11795.10    526.59 o
 -11   1  11     1276.08      948.96    284.00 o
 -10   1  11    12984.82    12877.51    510.13 o
  -9   1  11     2074.52     1886.08    283.05 o
  -8   1  11    11643.81    11975.23    389.42 o
  -7   1  11     2841.31     2835.89    327.06 o
  -6   1  11    20522.93    21490.31   1520.98 o
  -5   1  11     5666.77     6239.58    383.80 o
  -4   1  11    37368.36    37798.11   1492.15 o
  -3   1  11    10369.37    11501.46    453.40 o
  -2   1  11    22291.40    21744.14    579.57 o
  -1   1  11     2478.09     2312.90    244.20 o
   0   1  11    15747.53    15254.29    485.84 o
   1   1  11     1792.00     1476.13    230.72 o
   2   1  11    19302.57    19404.12   1158.87 o
   3   1  11     9399.31     9830.13    428.61 o
   4   1  11    35262.95    35169.16    770.73 o
   5   1  11     5776.70     5766.29    371.97 o
   6   1  11    21222.10    21011.53    651.59 o
   7   1  11     2528.23     2568.91    275.66 o
   8   1  11    13622.94    13459.11    415.92 o
   9   1  11     2028.22     2207.04    298.21 o
  10   1  11    13651.04    13608.55    569.24 o
  11   1  11     1547.44     1327.28    334.85 o
  12   1  11    10253.63    10285.73    514.35 o
  13   1  11      910.09      977.19    422.66 o
 -12   2  11     2712.70     3264.22    343.12 o
 -11   2  11     4172.90     4445.99    551.64 o
 -10   2  11     3092.93     3145.52    313.25 o
  -9   2  11     8768.26     8902.41    363.33 o
  -8   2  11     2276.85     2109.96    231.82 o
  -7   2  11    12610.20    13093.66    550.74 o
  -6   2  11     2550.06     2948.69    336.63 o
  -5   2  11    18416.62    19443.03    601.67 o
  -4   2  11      768.85      818.68    234.28 o
  -3   2  11    29427.14    28658.15    763.42 o
  -2   2  11      831.41     1035.28    209.96 o
  -1   2  11    25858.33    26263.18    626.53 o
   0   2  11     5735.32     5644.67    327.85 o
   1   2  11    26509.42    26204.24    628.80 o
   2   2  11      924.86      908.58    227.64 o
   3   2  11    29896.43    31573.55    727.12 o
   4   2  11      550.50      309.90    196.07 o
   5   2  11    17600.72    17376.57    719.41 o
   6   2  11     2351.36     2453.88    243.12 o
   7   2  11    10770.29    10759.63    370.94 o
   8   2  11     2558.93     2935.52    261.60 o
   9   2  11     9778.16    10546.73    461.14 o
  10   2  11     3455.81     3403.66    351.02 o
  11   2  11     5049.82     5404.98    405.82 o
  12   2  11     2930.90     2838.42    370.95 o
  13   2  11     6057.82     5835.23    577.47 o
 -12   3  11     3845.08     3814.66    673.12 o
 -11   3  11      106.56       23.07    224.85 o
 -10   3  11     2510.13     2524.19    310.41 o
  -9   3  11      655.25      573.47    216.40 o
  -8   3  11     3852.43     4135.12    375.13 o
  -7   3  11     3496.19     3682.25    375.87 o
  -6   3  11     1705.77     1587.33    286.43 o
  -5   3  11     5264.05     5797.99    376.13 o
  -4   3  11     3899.58     3799.45    319.91 o
  -3   3  11     1679.34     1462.12    234.79 o
  -2   3  11     3725.48     3711.29    326.58 o
  -1   3  11     1754.54     1729.69    238.82 o
   0   3  11     1143.57      976.76    231.68 o
   1   3  11     1531.66     1606.56    235.42 o
   2   3  11     2602.64     2327.36    262.42 o
   3   3  11     1890.06     1924.03    256.86 o
   4   3  11     4379.05     4754.07    343.67 o
   5   3  11     5591.69     5492.34    354.48 o
   6   3  11     2337.76     2468.78    227.30 o
   7   3  11     4005.62     3994.44    351.51 o
   8   3  11     4600.03     4470.72    453.01 o
   9   3  11      797.29      538.58    256.69 o
  10   3  11     2561.37     2195.72    315.81 o
  11   3  11       79.58        0.00    296.61 o
  12   3  11     3125.36     2811.43    393.01 o
  13   3  11     1270.17     1110.64    442.51 o
 -12   4  11     4621.57     5202.17    729.65 o
 -11   4  11    12245.50    11513.65    637.95 o
 -10   4  11     2652.34     2504.50    296.61 o
  -9   4  11    15243.17    15399.41    446.21 o
  -8   4  11     1460.12     1333.67    287.38 o
  -7   4  11    18224.75    19031.39    656.21 o
  -6   4  11     8586.38     8295.96    442.91 o
  -5   4  11    28104.51    29503.04    874.73 o
  -4   4  11     5456.50     5426.25    395.11 o
  -3   4  11    42001.08    41562.85    790.87 o
  -2   4  11     6855.52     6161.61    337.25 o
  -1   4  11    27595.03    28359.28    646.00 o
   0   4  11      130.67       88.39    186.37 o
   1   4  11    29936.88    29597.55    668.94 o
   2   4  11     6795.84     7594.17    379.84 o
   3   4  11    42657.68    43527.64    821.65 o
   4   4  11     5052.55     4697.25    500.47 o
   5   4  11    28474.06    28522.06    525.43 o
   6   4  11     9136.56     8398.16    332.41 o
   7   4  11    18084.15    18806.61    823.74 o
   8   4  11     1937.57     2018.26    302.24 o
   9   4  11    14660.92    15125.08    883.53 o
  10   4  11     2792.59     2603.41    496.26 o
  11   4  11    11551.75    10853.76    589.85 o
  12   4  11     4410.78     4047.79    418.23 o
  13   4  11     6895.96     6056.38    611.17 o
 -12   5  11     4075.42     3899.07    649.17 o
 -11   5  11      572.89      607.08    437.79 o
 -10   5  11     4402.40     4459.29    340.97 o
  -9   5  11     1559.37     1579.84    234.27 o
  -8   5  11     8845.18     8849.33    500.69 o
  -7   5  11     1626.64     1447.17    281.54 o
  -6   5  11    19869.46    19510.10    629.57 o
  -5   5  11      775.04      772.02    256.60 o
  -4   5  11    12680.46    12004.77    470.99 o
  -3   5  11     3523.53     3125.76    282.47 o
  -2   5  11     6477.25     5899.75    326.83 o
  -1   5  11     7009.82     6824.55    354.72 o
   0   5  11     6207.92     6027.52    343.74 o
   1   5  11     7532.29     7291.34    358.47 o
   2   5  11     7666.92     7411.11    370.63 o
   3   5  11     3371.38     2908.65    274.27 o
   4   5  11    12335.38    11870.31    355.99 o
   5   5  11      347.16      378.34    173.99 o
   6   5  11    17435.04    17476.07    443.34 o
   7   5  11     1261.65     1080.90    259.26 o
   8   5  11     9606.37     9541.43    533.53 o
   9   5  11     1622.49     1409.67    296.63 o
  10   5  11     4465.81     4955.24    398.91 o
  11   5  11      419.24      648.84    336.69 o
  12   5  11     4398.75     4414.14    409.86 o
  13   5  11      113.44      332.54    412.76 o
 -12   6  11      959.50      924.37    488.51 o
 -11   6  11     2883.24     2787.94    540.87 o
 -10   6  11      389.25      577.71    411.77 o
  -9   6  11     2527.96     2899.92    362.20 o
  -8   6  11      721.72      707.77    284.47 o
  -7   6  11     3098.56     2772.01    307.47 o
  -6   6  11     8251.89     8654.47    562.69 o
  -5   6  11     7074.58     7338.72    542.03 o
  -4   6  11     8127.95     8450.27    413.60 o
  -3   6  11    10769.50    11303.43    438.21 o
  -2   6  11      398.21      354.72    189.54 o
  -1   6  11    16110.61    15808.19    500.10 o
   0   6  11    13883.09    14722.61    487.45 o
   1   6  11    14418.69    14770.36    487.60 o
   2   6  11      158.46      145.65    184.93 o
   3   6  11    10805.26    10148.14    319.41 o
   4   6  11     7360.72     7245.78    295.39 o
   5   6  11     5157.30     5287.47    275.81 o
   6   6  11     7911.36     7991.21    327.24 o
   7   6  11     2484.52     2639.29    307.61 o
   8   6  11      840.56      807.67    277.42 o
   9   6  11     2258.17     2196.29    318.54 o
  10   6  11      309.54      381.08    350.00 o
  11   6  11     2760.95     2842.02    384.35 o
  12   6  11     1053.12      891.72    348.39 o
  13   6  11     2728.37     2920.39    534.13 o
 -12   7  11    15079.55    13865.64    936.71 o
 -11   7  11     1315.42      655.98    440.04 o
 -10   7  11    13519.23    13720.83    833.02 o
  -9   7  11     1608.65     1564.13    301.58 o
  -8   7  11    12087.80    12581.86    782.82 o
  -7   7  11     1216.13     1003.71    272.40 o
  -6   7  11    18979.09    19022.92    613.93 o
  -5   7  11     6732.88     6296.35    367.15 o
  -4   7  11    30823.30    31628.57    702.63 o
  -3   7  11     5280.11     5214.82    367.50 o
  -2   7  11    27627.41    27329.89   1089.65 o
  -1   7  11     6838.39     6753.41    355.89 o
   0   7  11    30635.19    31057.95    674.49 o
   1   7  11     6222.73     6270.32    257.83 o
   2   7  11    31019.61    30351.43    498.68 o
   3   7  11     4405.42     4694.15    248.43 o
   4   7  11    31464.32    31159.08    536.52 o
   5   7  11     7335.20     6923.85    318.35 o
   6   7  11    17655.54    17679.70   1003.15 o
   7   7  11     1336.89     1284.46    291.55 o
   8   7  11    12285.76    12552.63    522.93 o
   9   7  11     1541.12     1468.69    323.45 o
  10   7  11    13611.12    14210.63    592.67 o
  11   7  11     1108.37     1011.97    330.09 o
  12   7  11    14845.14    15313.72    670.84 o
  13   7  11     1731.43     1796.15    546.56 o
 -12   8  11      762.01      561.28    549.52 o
 -11   8  11       99.44        0.00    410.77 o
 -10   8  11     1801.11     1412.01    425.75 o
  -9   8  11      288.00      422.91    254.51 o
  -8   8  11     3306.49     3070.82    349.93 o
  -7   8  11     1172.10     1096.21    270.85 o
  -6   8  11      426.70      405.50    222.37 o
  -5   8  11     2120.15     1708.30    309.21 o
  -4   8  11      428.86      289.24    176.61 o
  -3   8  11     3503.15     3269.62    273.99 o
  -2   8  11     1279.20     1039.50    197.09 o
  -1   8  11     4133.38     4712.38    323.61 o
   0   8  11       16.27       26.20    134.16 o
   1   8  11     4679.27     4316.06    222.84 o
   2   8  11     1079.09     1002.99    166.56 o
   3   8  11     3533.31     3798.92    234.99 o
   4   8  11      576.56      674.16    175.43 o
   5   8  11     2569.38     2629.67    291.74 o
   6   8  11      668.20      728.84    264.86 o
   7   8  11     1299.43     1226.12    282.07 o
   8   8  11     3626.12     3654.03    384.99 o
   9   8  11      643.66      757.57    307.91 o
  10   8  11     1848.91     1892.81    362.78 o
  11   8  11       58.27      227.42    361.57 o
  12   8  11      762.65      858.00    406.50 o
 -12   9  11     7072.66     5829.11    624.97 o
 -11   9  11       32.73       52.07    417.10 o
 -10   9  11    10116.46    10116.78    741.50 o
  -9   9  11      912.41     1189.20    288.52 o
  -8   9  11    13514.96    14058.25    595.17 o
  -7   9  11      373.81      377.31    279.52 o
  -6   9  11     9528.52     9731.97    442.39 o
  -5   9  11     2773.82     2482.66    270.32 o
  -4   9  11     7110.80     6917.60    310.35 o
  -3   9  11     8395.94     8479.00    264.03 o
  -2   9  11     7145.77     7291.60    280.37 o
  -1   9  11     8122.52     7990.57    268.43 o
   0   9  11     6973.14     6873.57    257.15 o
   1   9  11     7105.66     6972.54    487.38 o
   2   9  11     8784.44     8508.03    282.73 o
   3   9  11     7861.55     7808.03    286.61 o
   4   9  11     8244.29     7495.16    380.78 o
   5   9  11     3168.48     3251.87    474.51 o
   6   9  11     9318.53     9099.52    446.92 o
   7   9  11      486.11      384.22    252.71 o
   8   9  11    13205.56    14462.40    729.32 o
   9   9  11      684.39      794.20    315.92 o
  10   9  11    10475.92    10757.70    719.10 o
  11   9  11       61.74        0.00    352.53 o
  12   9  11     7928.32     8597.62    713.27 o
 -11  10  11    10176.58     9897.36    773.25 o
 -10  10  11     2918.86     3011.92    458.68 o
  -9  10  11    13499.71    13520.03    610.23 o
  -8  10  11     3617.73     3196.94    353.94 o
  -7  10  11    12686.01    12624.68    880.47 o
  -6  10  11     3461.08     3181.44    287.57 o
  -5  10  11    18310.27    18924.03    561.02 o
  -4  10  11     4697.10     3988.25    196.50 o
  -3  10  11    22405.67    21532.57    416.89 o
  -2  10  11     2035.92     2229.88    167.41 o
  -1  10  11    22661.82    22416.18    402.80 o
   0  10  11      543.49      559.28    137.68 o
   1  10  11    23744.75    23504.16    409.21 o
   2  10  11     1096.62     1004.90    145.62 o
   3  10  11    20883.95    21452.49    578.05 o
   4  10  11     3944.02     3945.14    334.94 o
   5  10  11    16243.63    15845.02    543.97 o
   6  10  11     3364.31     2991.90    332.57 o
   7  10  11    12426.84    12558.34    532.60 o
   8  10  11     3772.72     3418.08    371.96 o
   9  10  11    14993.10    15360.47    629.53 o
  10  10  11     2941.57     3142.60    401.45 o
  11  10  11    10994.92    11243.82    834.20 o
  12  10  11      555.79      282.07    465.33 o
  -9  11  11       57.50      194.87    282.89 o
  -8  11  11      319.90      168.13    250.05 o
  -7  11  11      154.61       37.55    216.52 o
  -6  11  11      297.65      521.74    207.92 o
  -5  11  11     2476.11     2778.86    342.47 o
  -4  11  11      480.75      676.42    173.08 o
  -3  11  11     1295.35     1286.41    148.56 o
  -2  11  11     2140.81     1934.32    146.78 o
  -1  11  11     1024.96      955.90    122.73 o
   0  11  11       19.25        0.00     93.66 o
   1  11  11      994.36      925.50    123.94 o
   2  11  11     1813.77     1676.40    248.28 o
   3  11  11     1226.81     1290.68    249.96 o
   4  11  11      354.25      263.98    249.20 o
   5  11  11     2347.70     2025.41    305.28 o
   6  11  11      245.64      350.66    280.34 o
   7  11  11      124.97      270.19    272.10 o
   8  11  11      407.32      122.03    301.24 o
   9  11  11       71.88        0.00    320.89 o
  10  11  11      274.36       23.59    313.76 o
  11  11  11       51.22        0.00    370.87 o
  -9  12  11     8625.50     8618.22    949.66 o
  -8  12  11     2533.93     3058.87    626.51 o
  -7  12  11     8257.38     9357.30    823.36 o
  -6  12  11     1782.79     1528.75    502.42 o
  -5  12  11    10072.94    10137.81    754.94 o
  -4  12  11     2225.57     1981.74    425.26 o
  -3  12  11    16794.73    16596.04    467.58 o
  -2  12  11      875.81      968.65    203.33 o
  -1  12  11    21042.35    21482.50    537.98 o
   0  12  11     2038.30     1865.54    255.24 o
   1  12  11    24543.52    24821.61    602.09 o
   2  12  11     1232.14     1239.23    240.17 o
   3  12  11    18920.77    19379.56    571.70 o
   4  12  11     2993.81     2787.43    321.28 o
   5  12  11     9379.85     9017.28    453.66 o
   6  12  11     1891.57     1826.38    332.49 o
   7  12  11     6769.89     6875.78    456.34 o
   8  12  11     2403.63     2418.31    395.14 o
   9  12  11     8702.73     8727.41    585.34 o
  10  12  11     2112.86     2247.15    383.67 o
  11  12  11     6301.86     6092.33    792.61 o
  -9  13  11      956.42     1107.38    634.18 o
  -8  13  11     6827.07     6228.60    848.44 o
  -7  13  11     1247.69      833.55    497.56 o
  -6  13  11     9343.34    10191.46    845.76 o
  -5  13  11      422.78      637.83    435.08 o
  -4  13  11     8646.04     7631.22    715.15 o
  -3  13  11     2263.23     2345.82    446.95 o
  -2  13  11    13127.53    12839.45    422.05 o
  -1  13  11     6159.66     5691.81    327.02 o
   0  13  11    12494.39    12807.42    456.83 o
   1  13  11     6509.91     5947.16    356.92 o
   2  13  11    12820.88    12830.63    482.64 o
   3  13  11     2245.14     1847.82    292.72 o
   4  13  11    10353.39    10778.06    704.29 o
   5  13  11      546.33      677.59    283.67 o
   6  13  11     9330.56     9464.95    799.51 o
   7  13  11     1283.43     1352.86    325.34 o
   8  13  11     6265.16     5775.64    463.69 o
   9  13  11      990.32     1292.32    378.47 o
  10  13  11     9615.38     9803.39    578.83 o
  -7  14  11     2637.63     2830.51    617.27 o
  -6  14  11      802.80      510.62    499.83 o
  -5  14  11     1035.34      747.21    453.13 o
  -4  14  11      522.28       91.20    464.64 o
  -3  14  11      627.37      736.19    415.52 o
  -2  14  11      158.74       96.57    200.21 o
  -1  14  11     1695.55     1513.85    246.95 o
   0  14  11       33.74       92.61    206.85 o
   1  14  11     2351.99     2248.58    283.22 o
   2  14  11      148.34      209.58    233.99 o
   3  14  11      941.14      610.15    259.75 o
   4  14  11      385.10      555.84    253.49 o
   5  14  11      689.93      889.52    283.28 o
   6  14  11      695.80      215.40    427.77 o
   7  14  11     2020.60     1820.38    357.07 o
   8  14  11      259.74      349.19    331.50 o
   9  14  11      111.64      132.31    360.39 o
  10  14  11      327.78      351.80    496.73 o
  -3  15  11     2923.43     3165.70    520.71 o
  -2  15  11    10898.00    11676.99    818.82 o
  -1  15  11     4605.14     4792.17    331.32 o
   0  15  11    10947.33    10962.10    635.07 o
   1  15  11     4429.75     4504.66    516.61 o
   2  15  11    11822.78    12383.56    500.42 o
   3  15  11     2576.72     2454.77    317.04 o
   4  15  11    14510.21    13989.91    549.43 o
   5  15  11     1392.85     1525.17    293.65 o
   6  15  11    12740.50    12239.03    555.61 o
   7  15  11      558.07      437.78    430.08 o
   8  15  11    10660.59    10345.91    757.02 o
   9  15  11     2956.58     2958.53    543.02 o
  -1  16  11    10822.88    10352.88    499.12 o
   0  16  11     1463.96     1735.51    326.14 o
   1  16  11     9850.74    10844.97    572.20 o
   2  16  11      587.96      531.74    359.11 o
   3  16  11     5655.40     6047.60    520.37 o
   4  16  11      629.53      618.48    380.26 o
   5  16  11     2955.77     3366.27    516.46 o
   6  16  11     1695.79     2374.43    504.91 o
   7  16  11     3099.56     3234.19    509.88 o
   8  16  11     1888.64     1949.04    583.30 o
   0  17  11     1188.96     1110.02    327.64 o
   1  17  11     2838.76     2972.76    395.46 o
   2  17  11     1871.75     1784.52    376.33 o
   3  17  11      739.98      817.32    382.85 o
   4  17  11     2672.41     2973.96    496.69 o
   5  17  11     1687.30     1639.31    473.02 o
   6  17  11     3166.95     3470.53    555.67 o
   7  17  11      336.46      380.50    500.39 o
   0  18  11     4375.79     4177.26    420.70 o
   1  18  11    11474.52    12151.57    627.86 o
   2  18  11     3743.79     3753.40    458.10 o
   3  18  11    13924.42    15533.19    751.06 o
   4  18  11      654.05      567.26    413.48 o
   5  18  11    11398.29    12189.90    745.64 o
   6  18  11     1251.04     1117.31    478.23 o
   1  19  11      366.20        0.00    320.99 o
   2  19  11      739.99      926.96    400.30 o
   3  19  11      462.07      263.20    363.57 o
   4  19  11      914.47      710.32    457.57 o
   5  19  11      987.53     1030.82    502.54 o
   1  20  11     7339.35     7211.02    556.78 o
   2  20  11      185.54      228.79    375.37 o
   3  20  11     4857.01     4932.97    531.07 o
   0   0  12     4678.94     5161.25    480.83 o
   1   0  12     6650.54     5983.01    361.70 o
   2   0  12     8860.48     8825.50   1081.31 o
   3   0  12    32202.42    34314.84    772.30 o
   4   0  12    19153.57    19729.81    614.19 o
   5   0  12    37855.15    37390.22   1446.23 o
   6   0  12    15986.99    16587.06    614.37 o
   7   0  12    19216.11    19696.93   1191.97 o
   8   0  12     5573.26     5611.58    310.83 o
   9   0  12     9122.38     9341.25    387.23 o
  10   0  12     5523.83     5728.18    392.91 o
  11   0  12    10161.13    10809.12    514.69 o
  12   0  12     2662.47     2536.71    358.66 o
  13   0  12     9905.80    10185.83    668.28 o
 -12   1  12      596.45      727.12    286.50 o
 -11   1  12     1106.82     1183.69    298.59 o
 -10   1  12       77.74        4.34    261.89 o
  -9   1  12     2638.86     2535.97    268.55 o
  -8   1  12     1599.21     1526.51    230.06 o
  -7   1  12     1220.84     1205.21    280.38 o
  -6   1  12     5094.61     4827.17    384.49 o
  -5   1  12     3295.27     2951.76    354.81 o
  -4   1  12     9110.51     8636.46    445.78 o
  -3   1  12     2042.36     2082.72    277.85 o
  -2   1  12     8341.56     8385.25    411.38 o
  -1   1  12      548.46      437.48    218.66 o
   0   1  12     6582.32     6881.05    382.57 o
   1   1  12      770.22      808.04    252.35 o
   2   1  12     9869.79    10316.66    449.81 o
   3   1  12     2769.63     3062.87    314.24 o
   4   1  12    10408.33    10328.60    472.76 o
   5   1  12     4240.75     4704.97    366.98 o
   6   1  12     4564.68     4902.76    658.33 o
   7   1  12     1338.94     1516.72    223.62 o
   8   1  12     2804.72     2811.16    276.34 o
   9   1  12     2354.31     2194.32    311.85 o
  10   1  12      395.79      644.43    316.15 o
  11   1  12      789.52      709.35    331.57 o
  12   1  12      770.48      936.25    307.95 o
  13   1  12     1379.36      891.89    467.84 o
 -12   2  12     1294.79     1250.04    316.66 o
 -11   2  12     7416.17     7945.41    447.19 o
 -10   2  12      596.26      658.34    263.53 o
  -9   2  12     7059.78     7212.90    356.74 o
  -8   2  12      592.01      430.44    283.54 o
  -7   2  12    10085.06    10226.66   1392.45 o
  -6   2  12     2071.78     1937.32    297.51 o
  -5   2  12    13763.76    14486.78    612.77 o
  -4   2  12     8620.34     8701.07    439.31 o
  -3   2  12     7630.83     8064.77    415.93 o
  -2   2  12     7293.61     7142.86    376.08 o
  -1   2  12     2893.68     3009.61    280.00 o
   0   2  12     3555.10     3732.23    308.35 o
   1   2  12     2998.50     2532.98    263.42 o
   2   2  12     6710.18     6806.48    380.08 o
   3   2  12     7425.68     7488.94    513.23 o
   4   2  12     8801.92     9438.74    445.97 o
   5   2  12    12820.53    13650.67    548.34 o
   6   2  12     3034.40     3007.07    591.98 o
   7   2  12    11603.61    11941.24    403.36 o
   8   2  12      450.04      434.65    202.06 o
   9   2  12     7487.47     7415.73    426.07 o
  10   2  12      811.03      837.75    308.08 o
  11   2  12     7212.72     7670.14    469.36 o
  12   2  12     1229.11     1425.65    344.33 o
  13   2  12     5150.43     5093.88    578.55 o
 -12   3  12     6117.99     4945.94    668.93 o
 -11   3  12     2838.79     3030.55    334.85 o
 -10   3  12     6569.02     6829.09    395.66 o
  -9   3  12     6866.53     6889.10    451.69 o
  -8   3  12    13830.49    13914.91   1068.15 o
  -7   3  12     5341.69     5540.22    383.68 o
  -6   3  12    28726.07    29637.00    785.84 o
  -5   3  12    13683.47    13516.01    536.89 o
  -4   3  12    39270.06    39671.93    836.13 o
  -3   3  12     8857.01     8579.03    410.24 o
  -2   3  12    26966.11    26170.21    662.89 o
  -1   3  12     7171.37     6994.82    377.33 o
   0   3  12     9906.38     9934.31    442.20 o
   1   3  12     6095.82     6120.01    360.00 o
   2   3  12    28860.96    29856.32    826.29 o
   3   3  12     7313.53     7304.13    817.06 o
   4   3  12    39141.82    39896.59    850.66 o
   5   3  12    12407.82    12436.40    516.72 o
   6   3  12    25194.42    24716.22   1024.89 o
   7   3  12     5457.74     5343.18    301.09 o
   8   3  12    13194.60    13724.26    666.13 o
   9   3  12     8007.48     8171.46    449.79 o
  10   3  12     8394.06     8662.79    483.50 o
  11   3  12     2632.00     2511.98    381.23 o
  12   3  12     6857.99     7270.27    484.50 o
  13   3  12     4591.94     4386.96    550.72 o
 -12   4  12      177.32        0.00    487.50 o
 -11   4  12      247.20      241.92    370.66 o
 -10   4  12      289.94      484.02    281.80 o
  -9   4  12     1029.40      575.84    212.32 o
  -8   4  12      310.78      485.94    248.50 o
  -7   4  12     3290.90     3156.58    353.88 o
  -6   4  12     1307.59     1137.23    266.47 o
  -5   4  12     3878.08     3848.68    392.23 o
  -4   4  12     2327.46     2550.79    424.77 o
  -3   4  12      376.51      378.48    216.10 o
  -2   4  12      823.36      807.59    215.41 o
  -1   4  12      207.83      131.57    184.41 o
   0   4  12       42.02      158.38    197.70 o
   1   4  12      295.54      321.73    198.37 o
   2   4  12      883.69      863.53    240.29 o
   3   4  12      545.37      611.96    237.37 o
   4   4  12     1917.63     2007.99    323.19 o
   5   4  12     3440.15     3508.26    316.66 o
   6   4  12     1089.24     1092.70    205.03 o
   7   4  12     2658.84     2763.71    263.04 o
   8   4  12      221.00      396.23    282.51 o
   9   4  12      783.91      846.69    307.20 o
  10   4  12      312.95      403.08    287.32 o
  11   4  12      417.71      673.64    318.43 o
  12   4  12      264.75        0.00    338.60 o
  13   4  12      324.76      349.37    436.67 o
 -12   5  12     3545.36     3686.46    543.88 o
 -11   5  12     3919.60     2718.30    556.17 o
 -10   5  12     4381.58     4515.44    364.12 o
  -9   5  12     2908.61     3164.98    373.07 o
  -8   5  12     5927.57     5908.22    434.26 o
  -7   5  12     6891.34     6941.25    436.41 o
  -6   5  12     7705.61     8038.45    457.67 o
  -5   5  12     8288.79     8306.13    433.29 o
  -4   5  12    24551.29    25017.18    662.82 o
  -3   5  12    15495.15    15784.27    529.86 o
  -2   5  12    23467.48    22816.80    613.11 o
  -1   5  12     1666.81     1708.76    249.45 o
   0   5  12    25184.88    27361.90   1184.07 o
   1   5  12      781.16      633.03    219.68 o
   2   5  12    24103.05    24282.45    718.50 o
   3   5  12    13593.49    13469.16    991.32 o
   4   5  12    25492.63    25767.59    509.86 o
   5   5  12     8031.11     8041.20    331.98 o
   6   5  12     7688.29     7770.62    331.55 o
   7   5  12     8397.72     8217.33    349.87 o
   8   5  12     5155.65     4972.42    378.13 o
   9   5  12     3774.14     3440.32    368.93 o
  10   5  12     4154.05     4536.22    406.43 o
  11   5  12     3570.78     3703.00    408.38 o
  12   5  12     3738.71     3949.38    563.96 o
  13   5  12     2070.38     2135.25    552.90 o
 -12   6  12     3916.00     2643.18    543.21 o
 -11   6  12    10694.58    10727.94    808.64 o
 -10   6  12     5076.20     4791.88    343.66 o
  -9   6  12     7588.37     7701.71    508.49 o
  -8   6  12     3237.98     3191.05    378.71 o
  -7   6  12    13433.12    13067.01    843.33 o
  -6   6  12     3244.72     3115.05    319.12 o
  -5   6  12    15651.02    15228.37    545.91 o
  -4   6  12     6004.48     5839.68    367.89 o
  -3   6  12    14426.58    13642.38    632.17 o
  -2   6  12     2600.68     2584.85    271.77 o
  -1   6  12     8814.19     8537.26    416.20 o
   0   6  12     6476.22     6487.64    373.96 o
   1   6  12    11225.02    11521.28    699.20 o
   2   6  12     2403.77     2351.97    304.17 o
   3   6  12    17345.83    16419.45    411.43 o
   4   6  12     5543.24     5831.58    291.03 o
   5   6  12    14883.14    14883.90    415.09 o
   6   6  12     4697.94     4906.75    296.30 o
   7   6  12    12498.07    12449.40    791.84 o
   8   6  12     4399.57     4360.90    504.97 o
   9   6  12     8018.08     7847.30    475.15 o
  10   6  12     4928.09     4727.93    396.98 o
  11   6  12    10997.38    11220.86    581.82 o
  12   6  12     2728.26     2849.61    435.47 o
 -12   7  12      160.30      127.69    470.67 o
 -11   7  12       64.39      403.80    453.74 o
 -10   7  12      176.21       35.57    379.10 o
  -9   7  12      377.71      440.01    297.40 o
  -8   7  12       15.58        0.00    350.94 o
  -7   7  12      469.98      228.78    227.80 o
  -6   7  12     1008.97      912.17    380.07 o
  -5   7  12     2224.45     2229.26    285.10 o
  -4   7  12      570.75      411.92    214.37 o
  -3   7  12      932.28      718.55    214.11 o
  -2   7  12     1204.32      985.34    241.72 o
  -1   7  12     1469.18     1598.56    270.48 o
   0   7  12      525.72      537.72    212.76 o
   1   7  12     1458.22     1422.23    376.20 o
   2   7  12     1041.73     1099.52    186.14 o
   3   7  12      847.17      882.28    186.70 o
   4   7  12      433.86      362.08    171.99 o
   5   7  12     2116.21     1946.77    222.11 o
   6   7  12      816.13      722.64    203.29 o
   7   7  12      388.00      363.03    267.15 o
   8   7  12        0.28        0.00    266.47 o
   9   7  12      315.80       36.83    302.17 o
  10   7  12      103.64        0.00    307.22 o
  11   7  12      107.34        0.00    364.29 o
  12   7  12      192.05      186.20    485.26 o
 -12   8  12     4391.22     3764.29    646.41 o
 -11   8  12    13509.11    11558.74    816.16 o
 -10   8  12     2344.00     2224.54    465.26 o
  -9   8  12    14396.50    14867.77    643.48 o
  -8   8  12     2418.45     2417.53    500.86 o
  -7   8  12    11527.68    11971.35    642.72 o
  -6   8  12     3397.89     3625.36    334.16 o
  -5   8  12    13996.33    13659.15    520.50 o
  -4   8  12     9034.52     9283.49    422.39 o
  -3   8  12    11433.01    11764.88    461.65 o
  -2   8  12    20170.55    19989.77    656.42 o
  -1   8  12    16714.26    16912.76    620.09 o
   0   8  12     6945.49     7051.94    281.66 o
   1   8  12    18611.67    18403.85    413.19 o
   2   8  12    17344.01    16854.22    398.97 o
   3   8  12    10956.97    10638.33    527.70 o
   4   8  12     7697.21     7558.89    307.36 o
   5   8  12    13721.21    13232.91    399.99 o
   6   8  12     4200.80     4301.85    498.25 o
   7   8  12     9883.47     9895.67    735.46 o
   8   8  12     2793.82     2618.06    340.65 o
   9   8  12    13658.56    13326.68    585.01 o
  10   8  12     2170.62     1906.30    371.84 o
  11   8  12    14659.23    14920.37    649.82 o
  12   8  12     4341.25     3626.16    559.05 o
 -11   9  12     2282.61     1460.37    491.67 o
 -10   9  12     3766.91     3649.73    512.82 o
  -9   9  12     4998.73     5470.15    448.63 o
  -8   9  12     6229.62     6248.01    822.80 o
  -7   9  12     4880.04     4500.67    366.31 o
  -6   9  12     7574.42     7056.96    415.56 o
  -5   9  12     4463.69     4183.33    315.96 o
  -4   9  12    10222.46    10435.25    442.85 o
  -3   9  12     5331.38     5173.89    231.58 o
  -2   9  12    17753.80    17939.79    695.45 o
  -1   9  12     5671.63     5952.21    256.38 o
   0   9  12    13759.86    13884.09    356.25 o
   1   9  12     5118.92     4874.15    243.98 o
   2   9  12    16565.75    15948.72    388.63 o
   3   9  12     3765.83     3705.61    229.59 o
   4   9  12     9725.39     9665.71    344.32 o
   5   9  12     4106.62     3868.41    328.46 o
   6   9  12     6262.22     6541.19    419.85 o
   7   9  12     5528.82     6013.40    427.77 o
   8   9  12     5933.68     6181.79    610.87 o
   9   9  12     6109.33     6613.98    461.50 o
  10   9  12     4131.86     4336.76    448.50 o
  11   9  12     2402.01     2488.62    415.96 o
  12   9  12     2207.88     2900.96    558.87 o
 -11  10  12     2259.02     2074.36    490.14 o
 -10  10  12      155.79      512.89    429.67 o
  -9  10  12     4107.58     3907.35    413.03 o
  -8  10  12       46.42        0.00    261.22 o
  -7  10  12     2668.16     2717.80    315.25 o
  -6  10  12      970.74      973.26    231.76 o
  -5  10  12     1678.25     1598.83    248.07 o
  -4  10  12     3585.07     3549.70    204.60 o
  -3  10  12     1277.64     1098.67    161.85 o
  -2  10  12     4803.41     4613.96    225.44 o
  -1  10  12     1766.96     1581.40    173.26 o
   0  10  12       36.68        0.00    131.91 o
   1  10  12     1719.13     1438.99    166.52 o
   2  10  12     4808.11     4589.17    232.54 o
   3  10  12     1971.46     2083.06    203.79 o
   4  10  12     4292.45     4547.66    346.72 o
   5  10  12     1705.59     1671.05    297.19 o
   6  10  12     1407.78     1369.63    300.95 o
   7  10  12     2164.22     1959.62    329.45 o
   8  10  12        5.83        0.00    336.28 o
   9  10  12     4412.80     4635.10    428.78 o
  10  10  12       29.04        0.00    520.39 o
  11  10  12     2549.98     2335.92    536.44 o
  -9  11  12     4729.19     5067.90    824.79 o
  -8  11  12    11400.37    10969.81    917.98 o
  -7  11  12     4485.62     3946.78    559.18 o
  -6  11  12     6293.33     6057.47    390.37 o
  -5  11  12     6894.16     6479.18    371.21 o
  -4  11  12    12675.07    12409.51    453.85 o
  -3  11  12     3682.72     3615.62    279.50 o
  -2  11  12    26402.77    25299.13    440.58 o
  -1  11  12     7035.11     6887.09    245.65 o
   0  11  12    29150.20    28501.05    455.20 o
   1  11  12     7574.00     7664.05    268.11 o
   2  11  12    27694.54    26925.52    943.32 o
   3  11  12     3240.03     3275.09    307.10 o
   4  11  12    12620.06    13149.22    522.03 o
   5  11  12     7748.93     7136.71    454.85 o
   6  11  12     6389.00     6404.96    424.35 o
   7  11  12     5362.59     5058.61    422.94 o
   8  11  12    10137.82     9869.76    585.85 o
   9  11  12     4434.05     4436.00    422.94 o
  10  11  12    10705.18    11010.82    593.20 o
  11  11  12     1842.94     1983.92    525.93 o
  -9  12  12     5206.11     5638.76    696.43 o
  -8  12  12      549.22      656.12    592.21 o
  -7  12  12     4241.21     4401.91    695.08 o
  -6  12  12      653.01      582.61    445.98 o
  -5  12  12     1234.33     1503.68    474.45 o
  -4  12  12      720.49      406.96    397.02 o
  -3  12  12     1222.11     1045.09    200.27 o
  -2  12  12     3140.23     3072.86    261.68 o
  -1  12  12     4708.27     4448.40    299.96 o
   0  12  12     6213.42     6693.71    489.91 o
   1  12  12     4695.47     4626.55    329.58 o
   2  12  12     2903.01     2688.74    301.12 o
   3  12  12      640.91      685.25    243.37 o
   4  12  12      330.08      240.71    257.90 o
   5  12  12     1480.32     1655.55    280.17 o
   6  12  12      490.27      349.36    282.30 o
   7  12  12     3969.48     4090.01    406.81 o
   8  12  12      714.81      842.17    325.21 o
   9  12  12     4945.54     4844.52    451.33 o
  10  12  12      599.12      709.25    381.20 o
  -9  13  12     2926.38     2477.25    661.26 o
  -8  13  12     1680.46     1214.48    595.14 o
  -7  13  12     2374.20     2627.94    599.19 o
  -6  13  12     2722.13     1421.53    492.25 o
  -5  13  12     2222.87     1746.85    457.52 o
  -4  13  12     4042.11     3406.12    598.41 o
  -3  13  12     1659.24      781.01    453.00 o
  -2  13  12     9154.61     9047.75    877.52 o
  -1  13  12     1547.90     1335.18    259.37 o
   0  13  12    14256.13    13889.94    489.59 o
   1  13  12     1707.04     1662.36    285.37 o
   2  13  12    10117.06    10043.28    460.27 o
   3  13  12     1693.13     1502.63    291.81 o
   4  13  12     4319.50     4206.33    363.73 o
   5  13  12     2101.50     1630.82    312.68 o
   6  13  12     1854.05     2010.53    341.61 o
   7  13  12     2270.45     2492.37    375.58 o
   8  13  12      747.94      440.02    481.42 o
   9  13  12     2553.26     2542.24    423.42 o
  10  13  12     1361.74      710.21    419.85 o
  -7  14  12     6398.05     5872.62    789.62 o
  -6  14  12     3978.97     4059.44    693.47 o
  -5  14  12     6740.04     6484.06    709.31 o
  -4  14  12     1252.47      958.24    498.08 o
  -3  14  12     8779.22     8791.22    759.20 o
  -2  14  12     6896.38     6934.54    358.37 o
  -1  14  12    16403.84    16714.93    513.08 o
   0  14  12    11013.57    10565.54    444.42 o
   1  14  12    17471.39    17862.07    568.29 o
   2  14  12     6574.97     6781.39    404.71 o
   3  14  12    10596.27    10668.55    478.81 o
   4  14  12     1119.71     1435.31    308.09 o
   5  14  12     6587.15     6270.02    440.23 o
   6  14  12     3997.69     4390.25    401.03 o
   7  14  12     6125.94     6802.83    495.54 o
   8  14  12     3263.43     2886.27    402.28 o
   9  14  12    11872.69    12108.43    654.27 o
  -3  15  12      396.98        0.00    440.92 o
  -2  15  12     4740.89     5282.38    676.97 o
  -1  15  12       48.77        0.00    271.29 o
   0  15  12     6140.02     6023.05    370.68 o
   1  15  12       86.68       98.00    256.72 o
   2  15  12     4455.52     4911.31    455.00 o
   3  15  12      643.36      625.20    343.60 o
   4  15  12       70.95      356.60    380.29 o
   5  15  12      709.72      114.35    528.82 o
   6  15  12      649.77      504.87    366.03 o
   7  15  12      745.56     1049.49    453.66 o
   8  15  12     1107.21     1079.21    484.25 o
   9  15  12      837.83      602.76    519.59 o
  -1  16  12     2382.44     2372.54    342.21 o
   0  16  12    11293.10    12114.44    597.72 o
   1  16  12     2552.08     3134.97    385.53 o
   2  16  12     3690.94     3636.91    452.24 o
   3  16  12     5260.64     5130.66    519.96 o
   4  16  12     2575.35     2889.42    490.17 o
   5  16  12     6131.99     5398.26    558.31 o
   6  16  12      928.64     1046.97    475.16 o
   7  16  12     8101.40     7263.31    704.09 o
   8  16  12     1387.84     1435.93    507.75 o
   0  17  12    11572.91    12418.42    604.80 o
   1  17  12     6491.98     6734.73    520.18 o
   2  17  12     9621.19    10440.67    621.53 o
   3  17  12     3724.80     3826.09    506.70 o
   4  17  12     7773.62     8033.75    611.16 o
   5  17  12      735.31      604.02    444.56 o
   6  17  12     4719.77     4593.38    598.88 o
   7  17  12     4550.74     4544.83    610.69 o
   0  18  12       18.67      126.99    309.77 o
   1  18  12      317.37      381.60    319.81 o
   2  18  12       44.27        0.00    368.87 o
   3  18  12      429.58      402.03    383.63 o
   4  18  12      852.12      807.74    400.54 o
   5  18  12       77.33        0.00    438.76 o
   6  18  12      935.20      405.52    502.53 o
   1  19  12     2442.99     2713.60    424.31 o
   2  19  12     8291.20     8208.81    607.43 o
   3  19  12     2245.46     2182.48    472.34 o
   4  19  12     7990.62     8228.13    668.05 o
   1   0  13        1.63        0.00    218.90 o
   2   0  13     2290.76     2744.18    388.41 o
   3   0  13       12.53        0.00    214.13 o
   4   0  13     2552.64     2469.45    318.58 o
   5   0  13      478.38      157.90    251.43 o
   6   0  13      231.82      337.43    246.31 o
   7   0  13     1160.50     1202.26    298.19 o
   8   0  13      425.12      400.66    220.03 o
   9   0  13      208.41      271.53    215.63 o
  10   0  13        1.60        0.00    275.44 o
  11   0  13      221.97      390.86    308.68 o
  12   0  13     1011.24      792.84    525.01 o
  13   0  13      678.34     1014.00    398.70 o
 -12   1  13     8015.12     8469.94    515.75 o
 -11   1  13     6132.30     6502.28    437.33 o
 -10   1  13     5837.71     5686.34    400.05 o
  -9   1  13     5087.81     4812.36    316.44 o
  -8   1  13     8090.65     8154.83    365.87 o
  -7   1  13     8364.32     8462.50    516.95 o
  -6   1  13    23361.11    24269.83    743.79 o
  -5   1  13    18490.35    18389.07   1333.76 o
  -4   1  13    17126.90    17449.46    627.88 o
  -3   1  13    18642.88    18905.95    611.83 o
  -2   1  13     9592.71     9097.55    498.15 o
  -1   1  13     7353.71     7417.97    409.22 o
   0   1  13     5923.54     6169.10    388.39 o
   1   1  13     5961.46     6128.00    380.40 o
   2   1  13     8933.31     8763.72    435.84 o
   3   1  13    16821.79    17541.64    592.69 o
   4   1  13    16724.71    16735.08    602.30 o
   5   1  13    19338.86    18902.01    651.69 o
   6   1  13    22077.73    23610.96    738.45 o
   7   1  13     8789.79     9195.36    370.89 o
   8   1  13     7427.79     7586.69    365.45 o
   9   1  13     5005.16     5048.63    337.34 o
  10   1  13     5548.15     5309.58    410.39 o
  11   1  13     6769.30     7390.04    459.50 o
  12   1  13     8749.96     8388.75    522.37 o
  13   1  13     4257.29     4483.54    558.93 o
 -12   2  13     4613.37     4590.90    420.57 o
 -11   2  13     1110.20     1120.09    302.41 o
 -10   2  13     2391.10     2319.05    323.44 o
  -9   2  13     1911.56     1925.47    259.68 o
  -8   2  13     3450.23     3624.13    405.42 o
  -7   2  13     8293.83     8306.73    511.82 o
  -6   2  13     5823.64     6216.74    471.65 o
  -5   2  13    17089.48    17567.88   1916.99 o
  -4   2  13    11894.52    13010.12    532.04 o
  -3   2  13    15931.61    15500.81    747.75 o
  -2   2  13     7996.13     8106.60    424.37 o
  -1   2  13     8754.49     8824.74    435.73 o
   0   2  13     4642.50     4814.36    355.71 o
   1   2  13     9621.04     9503.84    450.80 o
   2   2  13     6638.91     6525.64    532.62 o
   3   2  13    16576.64    17176.63    828.43 o
   4   2  13    12412.57    12409.24    526.13 o
   5   2  13    15423.94    15888.81    676.64 o
   6   2  13     5799.75     5802.20    411.88 o
   7   2  13     7766.31     7660.38    358.91 o
   8   2  13     3994.64     4196.16    306.56 o
   9   2  13     1949.71     1797.62    292.72 o
  10   2  13     2400.64     2650.28    361.15 o
  11   2  13      982.71     1078.40    334.68 o
  12   2  13     4098.76     4522.13    418.82 o
  13   2  13     3072.98     3000.42    522.90 o
 -12   3  13     2289.58     2013.32    569.50 o
 -11   3  13      941.94      984.64    308.48 o
 -10   3  13     1077.51     1275.56    278.36 o
  -9   3  13      523.99      420.05    224.12 o
  -8   3  13      792.66      731.03    282.82 o
  -7   3  13       58.66       93.85    274.11 o
  -6   3  13     2845.86     3116.06    333.63 o
  -5   3  13     4556.05     4428.37    373.92 o
  -4   3  13      147.94      102.25    243.42 o
  -3   3  13     2144.32     1759.45    290.25 o
  -2   3  13      442.64      412.18    237.92 o
  -1   3  13     1905.28     2061.86    276.15 o
   0   3  13      268.50      432.74    233.25 o
   1   3  13     1723.48     1488.38    281.12 o
   2   3  13      477.20      338.05    236.35 o
   3   3  13     2854.27     2741.21    316.25 o
   4   3  13      307.87      143.56    247.29 o
   5   3  13     5588.55     5001.27    380.66 o
   6   3  13     2597.07     2101.67    244.51 o
   7   3  13      250.58      252.45    200.81 o
   8   3  13      989.35     1159.78    234.55 o
   9   3  13      423.57      294.37    266.32 o
  10   3  13      920.67      842.15    303.35 o
  11   3  13      662.23      558.93    325.29 o
  12   3  13     2121.21     2148.46    542.63 o
  13   3  13      556.77      639.40    453.56 o
 -12   4  13     4575.72     5019.11    670.75 o
 -11   4  13     4138.37     3912.94    374.08 o
 -10   4  13     4172.55     3896.56    327.77 o
  -9   4  13     9616.97     9879.49    792.36 o
  -8   4  13     7713.88     7514.85    496.83 o
  -7   4  13    12155.72    12951.16    585.63 o
  -6   4  13    12465.47    14359.52    580.85 o
  -5   4  13    27302.22    27487.18    747.13 o
  -4   4  13    14998.40    15074.87    740.51 o
  -3   4  13    24174.85    24393.91    674.26 o
  -2   4  13    18436.63    18204.32    589.08 o
  -1   4  13     9949.98     9654.11    451.79 o
   0   4  13     9044.55     8749.15    438.63 o
   1   4  13    11990.89    12107.66    561.52 o
   2   4  13    15023.99    15109.08    558.23 o
   3   4  13    25465.76    24521.39    985.02 o
   4   4  13    13557.97    13242.97    596.72 o
   5   4  13    28875.24    28571.43    699.21 o
   6   4  13    14259.51    14429.88    574.57 o
   7   4  13    11037.17    10682.68    397.93 o
   8   4  13     9829.15     9196.79    997.76 o
   9   4  13     8002.26     7881.78    470.40 o
  10   4  13     3210.21     3664.26    378.36 o
  11   4  13     4882.61     4405.11    419.03 o
  12   4  13     3905.68     3734.40    566.37 o
 -12   5  13     2430.60     2332.77    547.67 o
 -11   5  13     1780.51     1372.50    498.56 o
 -10   5  13     6472.62     6425.26    359.36 o
  -9   5  13     1449.88     1457.73    355.07 o
  -8   5  13     4953.83     4612.71    423.03 o
  -7   5  13     4527.90     4458.29    669.00 o
  -6   5  13     7504.10     7870.29    467.25 o
  -5   5  13     6571.96     7393.23    440.38 o
  -4   5  13     4240.68     4388.84    365.69 o
  -3   5  13     9429.42    10271.66    460.67 o
  -2   5  13      243.29      313.17    226.31 o
  -1   5  13     6302.88     6728.42    403.26 o
   0   5  13      720.98      751.67    248.64 o
   1   5  13     4816.14     4563.95    368.24 o
   2   5  13      836.55      991.31    254.30 o
   3   5  13     8708.41     9597.26    467.73 o
   4   5  13     5057.64     4940.80    373.24 o
   5   5  13     6705.92     6574.16    324.22 o
   6   5  13     6130.48     6197.29    312.53 o
   7   5  13     5471.57     5538.99    325.02 o
   8   5  13     5420.13     5004.60    405.05 o
   9   5  13     1425.09     1746.13    335.51 o
  10   5  13     6412.89     6883.58    506.54 o
  11   5  13     1294.41      967.56    388.25 o
  12   5  13     3059.12     2640.65    526.18 o
 -12   6  13     1547.27     1460.43    564.61 o
 -11   6  13      507.51      161.00    501.79 o
 -10   6  13     3200.78     3332.93    301.57 o
  -9   6  13       98.25      164.11    301.00 o
  -8   6  13     2991.61     3229.14    380.82 o
  -7   6  13      332.11       64.92    261.81 o
  -6   6  13     2988.07     3023.92    345.25 o
  -5   6  13     5587.96     5624.02    392.28 o
  -4   6  13     5002.10     5210.80    363.56 o
  -3   6  13     8914.70     8991.83    430.92 o
  -2   6  13     5261.09     4868.27    359.35 o
  -1   6  13    15181.16    15059.19    550.53 o
   0   6  13     1283.34     1185.80    274.63 o
   1   6  13    13654.53    13971.33    579.96 o
   2   6  13     4163.04     4571.29    398.45 o
   3   6  13     9425.78     9842.93    703.54 o
   4   6  13     4469.74     4027.42    271.86 o
   5   6  13     5399.42     5150.09    304.35 o
   6   6  13     2551.97     2511.69    244.90 o
   7   6  13        3.75       62.06    267.86 o
   8   6  13     3156.49     3477.78    374.35 o
   9   6  13       63.71        0.00    359.37 o
  10   6  13     3020.92     3078.11    371.27 o
  11   6  13      679.08      366.45    328.32 o
  12   6  13     1897.90     2140.04    539.36 o
 -12   7  13     8908.27     7977.67    736.32 o
 -11   7  13     7833.71     8195.43    768.83 o
 -10   7  13    10813.20    11396.22    634.96 o
  -9   7  13     8983.67     9502.61   1311.73 o
  -8   7  13     8641.09     8332.17    512.70 o
  -7   7  13    10100.43    10531.33    537.27 o
  -6   7  13    10242.42     9931.71    499.98 o
  -5   7  13    10295.12    10554.17    483.38 o
  -4   7  13    11200.09    10233.10    467.47 o
  -3   7  13     9905.55    10030.41    455.09 o
  -2   7  13    14193.65    13578.09    512.53 o
  -1   7  13    22445.12    22877.87    660.10 o
   0   7  13     9260.76     9823.03    455.14 o
   1   7  13    20388.63    20953.08   1183.45 o
   2   7  13    16523.31    16560.32    645.83 o
   3   7  13     8436.59     8298.35    326.50 o
   4   7  13    10216.42     9830.75    355.08 o
   5   7  13    10765.42    10646.15    383.76 o
   6   7  13     8967.00     8833.87    524.49 o
   7   7  13    11506.53    11772.96    509.56 o
   8   7  13     7943.33     7983.65    466.41 o
   9   7  13     9498.00     9853.63    519.37 o
  10   7  13    11253.49    11638.18    577.42 o
  11   7  13     6799.06     6767.75    496.05 o
  12   7  13     8889.79     9985.53    762.16 o
 -11   8  13      508.48      271.23    473.87 o
 -10   8  13      929.58      809.68    350.23 o
  -9   8  13     1401.77     1203.75    358.61 o
  -8   8  13     2500.82     2360.46    553.34 o
  -7   8  13      159.71      179.04    243.88 o
  -6   8  13     1549.50     1494.87    287.98 o
  -5   8  13     1927.65     2001.76    329.02 o
  -4   8  13       93.39        0.00    317.70 o
  -3   8  13     4907.59     4653.56    351.69 o
  -2   8  13      899.92      818.06    225.39 o
  -1   8  13     6094.55     6349.92    373.52 o
   0   8  13       90.14        0.00    207.32 o
   1   8  13     6448.36     6433.21    281.02 o
   2   8  13      990.57     1044.38    174.67 o
   3   8  13     5390.40     5614.64    352.95 o
   4   8  13       49.57        0.00    165.50 o
   5   8  13     1904.44     1996.64    229.54 o
   6   8  13     2092.45     2267.00    346.71 o
   7   8  13      247.63      225.41    298.71 o
   8   8  13     3007.17     3200.31    381.28 o
   9   8  13     1374.16     1528.33    320.71 o
  10   8  13     1033.51     1125.13    376.63 o
  11   8  13      444.12      263.13    366.11 o
  12   8  13      637.37      696.98    474.63 o
 -11   9  13     4212.09     3236.04    593.97 o
 -10   9  13     8601.35     8091.61    567.79 o
  -9   9  13     2490.91     2314.12    553.10 o
  -8   9  13     6603.57     6494.92    463.12 o
  -7   9  13     2481.01     2876.20    309.07 o
  -6   9  13     6969.13     6675.21    423.24 o
  -5   9  13     3045.04     3132.07    302.38 o
  -4   9  13     5374.46     5224.90    356.43 o
  -3   9  13     6290.27     6371.88    420.68 o
  -2   9  13     3968.90     4328.14    324.08 o
  -1   9  13     9009.26     9038.58    313.64 o
   0   9  13     3783.65     3953.99    234.02 o
   1   9  13     8729.96     8096.43    521.69 o
   2   9  13     5267.58     5240.51    263.76 o
   3   9  13     6470.02     6557.85    296.38 o
   4   9  13     4990.61     4916.13    273.33 o
   5   9  13     3538.13     3285.30    339.82 o
   6   9  13     6321.07     6030.35    409.33 o
   7   9  13     3251.77     3463.79    384.73 o
   8   9  13     6387.08     7086.36    474.70 o
   9   9  13     3191.87     3150.53    419.97 o
  10   9  13     8417.71     8559.52    564.61 o
  11   9  13     4037.15     3981.23    732.13 o
 -10  10  13     4796.79     4275.17    469.22 o
  -9  10  13     7249.73     7416.37    517.05 o
  -8  10  13     6965.71     7186.51    480.31 o
  -7  10  13     5506.59     5160.16    434.50 o
  -6  10  13     4307.40     4270.83    361.67 o
  -5  10  13     8266.18     7736.33    486.14 o
  -4  10  13     6342.21     6311.46    257.63 o
  -3  10  13    17268.37    16716.28    391.99 o
  -2  10  13     9029.51     9317.93    312.65 o
  -1  10  13    14315.42    13936.25    370.01 o
   0  10  13    11712.96    11720.10    343.75 o
   1  10  13    14843.29    14652.52    494.62 o
   2  10  13     8451.97     8260.10    305.94 o
   3  10  13    18710.00    18582.40    440.96 o
   4  10  13     4895.69     4859.56    388.46 o
   5  10  13     6775.91     6538.04    433.63 o
   6  10  13     4811.89     4627.20    389.67 o
   7  10  13     5301.29     5602.88    448.09 o
   8  10  13     8199.80     8363.51    576.22 o
   9  10  13     7748.73     9082.95    549.40 o
  10  10  13     6096.84     6581.62    508.92 o
  11  10  13     5994.11     6756.14    675.74 o
 -10  11  13      597.15       44.75    751.03 o
  -9  11  13       64.80        0.00    628.17 o
  -8  11  13     1028.38     1427.00    597.21 o
  -7  11  13      223.27      296.01    488.64 o
  -6  11  13      118.75      279.78    477.47 o
  -5  11  13     1622.04     1641.87    455.13 o
  -4  11  13       16.93      156.89    393.38 o
  -3  11  13      435.43      381.58    193.22 o
  -2  11  13      242.21      170.68    201.73 o
  -1  11  13     1724.84     1819.67    455.47 o
   0  11  13      418.45      264.42    145.29 o
   1  11  13     1699.38     1471.98    168.73 o
   2  11  13      155.13       50.55    149.42 o
   3  11  13      416.69      308.15    243.46 o
   4  11  13       43.81        0.00    282.12 o
   5  11  13     1428.53     1174.93    315.60 o
   6  11  13       62.28       29.57    348.45 o
   7  11  13      170.92      117.98    284.98 o
   8  11  13      847.09      849.53    346.67 o
   9  11  13      101.76      279.28    368.81 o
  10  11  13      546.72      453.90    418.17 o
  -9  12  13     2161.85     1602.78    619.08 o
  -8  12  13     5002.98     4153.77    769.01 o
  -7  12  13     3267.89     3028.15    605.87 o
  -6  12  13     3631.18     4678.72    663.62 o
  -5  12  13     3960.68     3572.34    581.47 o
  -4  12  13     6771.17     5703.01    674.54 o
  -3  12  13    10910.65    10671.20    406.12 o
  -2  12  13     6781.47     6485.74    353.91 o
  -1  12  13    19479.16    19612.69    558.99 o
   0  12  13     7593.65     7648.13    396.08 o
   1  12  13    19693.92    20069.23    593.75 o
   2  12  13     6661.49     6827.52    410.84 o
   3  12  13    11253.93    11451.69    670.37 o
   4  12  13     7371.12     7464.05    447.89 o
   5  12  13     4227.89     4096.54    379.22 o
   6  12  13     4532.78     4431.82    407.97 o
   7  12  13     3710.48     4190.73    425.19 o
   8  12  13     5054.65     5697.25    479.78 o
   9  12  13     2693.93     3134.74    411.56 o
  10  12  13     4305.59     4100.34   1143.25 o
  -9  13  13     4490.25     3178.65    776.10 o
  -8  13  13     9065.88     8755.80    900.88 o
  -7  13  13     3677.73     3242.79    719.25 o
  -6  13  13     3357.56     2647.83    536.40 o
  -5  13  13     4147.62     3443.63    599.33 o
  -4  13  13     2261.37     1983.55    519.53 o
  -3  13  13     4576.66     3927.17    562.97 o
  -2  13  13     5380.43     5948.52    685.23 o
  -1  13  13     8660.16     9132.01    420.38 o
   0  13  13     8480.23     8892.25    679.55 o
   1  13  13     8820.24     8510.82    437.37 o
   2  13  13     6419.44     6573.86    406.61 o
   3  13  13     5341.42     5360.87    828.57 o
   4  13  13     2750.21     3268.53    355.12 o
   5  13  13     3725.48     3577.23    374.01 o
   6  13  13     2612.55     2675.00    365.36 o
   7  13  13     3984.48     4396.08    521.46 o
   8  13  13     8760.79     9614.23    563.09 o
   9  13  13     4790.17     4591.80    470.63 o
  -7  14  13      754.76      764.72    590.68 o
  -6  14  13      270.92        0.00    568.68 o
  -5  14  13      576.59        0.00    483.86 o
  -4  14  13     1536.61      930.80    426.92 o
  -3  14  13      543.91      777.21    486.42 o
  -2  14  13     1619.81     1404.30    249.24 o
  -1  14  13      797.55      452.34    236.25 o
   0  14  13      582.87      435.82    243.20 o
   1  14  13      951.68      792.08    294.34 o
   2  14  13     1299.91     1031.16    279.47 o
   3  14  13      487.11      214.69    343.60 o
   4  14  13     1234.34     1591.18    315.57 o
   5  14  13      506.41      239.40    280.60 o
   6  14  13      257.03        0.00    359.59 o
   7  14  13      715.29      366.24    353.67 o
   8  14  13       49.35       72.34    368.91 o
   9  14  13       69.45      165.11    485.88 o
  -4  15  13     4196.16     3665.55    605.37 o
  -3  15  13     5856.65     5563.62    681.28 o
  -2  15  13    10110.67    10145.21    801.91 o
  -1  15  13     8464.83     9123.55    854.79 o
   0  15  13    10417.90    10885.42    470.45 o
   1  15  13     7508.27     7385.96    418.83 o
   2  15  13     9244.18     8626.71    466.21 o
   3  15  13     5029.71     5325.06    417.88 o
   4  15  13     3055.54     2772.70    362.67 o
   5  15  13     4548.39     4130.27    396.04 o
   6  15  13     3925.76     4418.73    427.61 o
   7  15  13     4556.27     3833.72    579.61 o
   8  15  13     6927.76     7101.52    712.14 o
  -1  16  13    10174.50     9347.69    524.30 o
   0  16  13     4214.19     4224.16    442.06 o
   1  16  13    10064.06    10041.10    592.92 o
   2  16  13     3307.03     3304.21    446.72 o
   3  16  13     5765.68     6246.03    564.55 o
   4  16  13     2299.42     2097.38    490.89 o
   5  16  13     1451.62     1511.42    536.82 o
   6  16  13     1190.55      873.72    477.53 o
   7  16  13     1304.42     1400.28    513.55 o
   0  17  13       40.89        8.61    308.75 o
   1  17  13      987.34      695.62    373.86 o
   2  17  13     1221.29      757.59    397.43 o
   3  17  13     1563.07     1649.64    429.36 o
   4  17  13      648.39      580.56    438.82 o
   5  17  13     2565.83     2772.75    550.02 o
   6  17  13     2262.83     1859.42    542.45 o
   1  18  13     7948.47     7994.89    566.17 o
   2  18  13     9627.98     9401.51    621.76 o
   3  18  13     7464.05     7010.98    589.54 o
   4  18  13     3615.34     3377.54    558.73 o
   5  18  13     5829.69     6090.97    629.68 o
   1  19  13     1875.53     1692.88    416.51 o
   2  19  13      354.01      617.79    369.68 o
   3  19  13      961.18     1084.35    421.34 o
   0   0  14    12158.99    12341.76    737.09 o
   1   0  14     7584.13     7262.80    428.24 o
   2   0  14    11800.69    11139.70    502.49 o
   3   0  14    20249.29    21206.93   1226.63 o
   4   0  14    18268.83    18474.84    653.76 o
   5   0  14     8900.88     9199.55    495.44 o
   6   0  14    20412.96    21207.35   1561.46 o
   7   0  14     6417.63     6287.01    459.45 o
   8   0  14    11966.66    12610.96    675.00 o
   9   0  14     5448.76     5099.69    418.06 o
  10   0  14     7761.00     8002.88    474.07 o
  11   0  14     4776.17     5241.93    429.03 o
  12   0  14     6200.54     7647.77    613.05 o
 -12   1  14     1042.57      848.27    417.01 o
 -11   1  14     2282.76     2672.85    366.94 o
 -10   1  14      336.82      296.72    286.66 o
  -9   1  14     2484.11     2303.44    267.78 o
  -8   1  14      723.41      585.47    311.55 o
  -7   1  14     5578.20     5787.89    465.99 o
  -6   1  14      904.44      796.19    259.21 o
  -5   1  14     4120.48     4131.14    377.04 o
  -4   1  14     2796.41     2188.21    311.35 o
  -3   1  14     5981.21     6440.88    476.06 o
  -2   1  14     4680.15     4247.29    348.72 o
  -1   1  14     1174.04     1166.94    273.20 o
   0   1  14     4446.15     4185.11    357.22 o
   1   1  14     1341.51     1402.98    284.45 o
   2   1  14     4414.48     4524.90    359.86 o
   3   1  14     7751.60     7988.91    452.35 o
   4   1  14     2251.83     1922.31    313.86 o
   5   1  14     4227.61     4015.62    367.46 o
   6   1  14      819.86      550.85    292.79 o
   7   1  14     7321.18     6648.43    631.22 o
   8   1  14     1405.39     1262.75    315.78 o
   9   1  14     3097.40     3155.90    308.63 o
  10   1  14      274.62      292.08    293.29 o
  11   1  14     1843.85     1767.46    327.29 o
  12   1  14      802.76      591.84    410.39 o
 -12   2  14     3597.49     4402.55    531.91 o
 -11   2  14     3356.74     2923.62    383.77 o
 -10   2  14     4349.24     4208.66    338.17 o
  -9   2  14     3747.43     3841.73    313.85 o
  -8   2  14     4523.36     4745.94    466.88 o
  -7   2  14     4913.48     5452.88    451.29 o
  -6   2  14     6910.71     7264.86    462.53 o
  -5   2  14     7134.61     7297.27    458.97 o
  -4   2  14     9332.69     8932.45    475.88 o
  -3   2  14     3444.87     3248.82    401.48 o
  -2   2  14    10231.54    10219.30    492.76 o
  -1   2  14      369.12      284.96    252.78 o
   0   2  14     7558.80     7687.88    433.96 o
   1   2  14      335.25      261.36    258.71 o
   2   2  14    11928.29    11683.00    535.41 o
   3   2  14     3907.95     3917.15    354.24 o
   4   2  14    11528.22    12053.01    539.68 o
   5   2  14     6674.13     6655.75    662.56 o
   6   2  14     8187.46     8661.77    514.99 o
   7   2  14     4832.59     5019.68    320.40 o
   8   2  14     4344.56     4153.26    319.86 o
   9   2  14     3650.87     3714.03    322.51 o
  10   2  14     4085.14     3938.15    390.72 o
  11   2  14     3621.92     3362.73    394.61 o
  12   2  14     4130.07     5092.97    595.04 o
 -11   3  14     3834.75     3595.99    387.59 o
 -10   3  14     3529.65     3414.59    313.36 o
  -9   3  14     6895.35     7463.41    389.51 o
  -8   3  14     4999.98     4606.14    445.40 o
  -7   3  14     7752.56     8010.35    494.43 o
  -6   3  14    12289.67    12556.54    586.01 o
  -5   3  14    16915.60    17445.32    639.36 o
  -4   3  14    11237.47    11088.52    516.39 o
  -3   3  14    24708.48    25368.94    718.26 o
  -2   3  14    11151.41    11086.58    498.87 o
  -1   3  14    23209.60    23138.43   1012.27 o
   0   3  14     1852.20     1518.10    295.72 o
   1   3  14    22137.40    22398.66    681.54 o
   2   3  14    12307.60    12295.51    539.73 o
   3   3  14    23155.64    22861.56    712.07 o
   4   3  14    10842.66    10872.08    512.16 o
   5   3  14    15346.31    15840.37    621.11 o
   6   3  14    12820.65    12704.93    432.65 o
   7   3  14     9441.09     9339.75    390.17 o
   8   3  14     4215.70     4109.00    329.39 o
   9   3  14     8693.75     8784.82    489.67 o
  10   3  14     3912.55     4111.22    682.89 o
  11   3  14     3190.33     3135.27    390.03 o
  12   3  14     3771.38     3969.00    543.85 o
 -11   4  14      860.20      624.01    299.69 o
 -10   4  14      125.37        0.00    240.55 o
  -9   4  14     1889.18     1444.54    402.72 o
  -8   4  14        1.34        0.00    307.68 o
  -7   4  14      583.43      489.72    280.43 o
  -6   4  14     3080.02     3275.38    349.01 o
  -5   4  14      336.96      422.01    269.56 o
  -4   4  14     8240.38     8333.83    583.43 o
  -3   4  14      310.40      340.95    247.66 o
  -2   4  14     3328.96     2886.04    340.00 o
  -1   4  14     1631.94     1745.96    303.45 o
   0   4  14       66.24      103.55    248.04 o
   1   4  14     1293.77     1007.75    278.05 o
   2   4  14     2700.93     2809.21    331.83 o
   3   4  14      233.80      315.47    247.85 o
   4   4  14     7154.56     7054.49    445.84 o
   5   4  14      371.89      203.91    255.61 o
   6   4  14     2692.84     2838.93    273.86 o
   7   4  14      647.34      359.49    218.54 o
   8   4  14       23.14        0.00    222.05 o
   9   4  14     1980.52     1929.11    343.56 o
  10   4  14       92.68        0.00    306.97 o
  11   4  14      826.61      547.71    353.47 o
  12   4  14       43.97        0.00    469.31 o
 -11   5  14     5939.26     6032.83    697.45 o
 -10   5  14      926.63      545.83    247.56 o
  -9   5  14     6344.90     6279.36    985.39 o
  -8   5  14     2958.98     2438.97    466.54 o
  -7   5  14     7072.96     7232.93    472.79 o
  -6   5  14     6775.97     6740.63   1064.47 o
  -5   5  14     7165.87     7709.36    450.57 o
  -4   5  14    12797.31    12333.24    526.55 o
  -3   5  14    13213.35    13240.19    530.11 o
  -2   5  14    10634.47    11113.67    500.31 o
  -1   5  14    11462.32    11915.92    523.24 o
   0   5  14     4669.42     4365.16    358.27 o
   1   5  14    11590.99    12366.10    520.04 o
   2   5  14    11425.86    12168.91    864.11 o
   3   5  14    12951.12    12724.98    536.48 o
   4   5  14    14229.05    14764.44    589.04 o
   5   5  14     7001.65     7270.65    347.50 o
   6   5  14     6863.94     7001.00    511.24 o
   7   5  14     7624.13     7213.00    489.23 o
   8   5  14     1913.72     1709.39    315.25 o
   9   5  14     6073.19     5934.52    431.91 o
  10   5  14      941.91      421.42    347.69 o
  11   5  14     5048.27     4893.78    449.79 o
  12   5  14     1278.76      769.13    489.19 o
 -11   6  14     4863.78     4840.91    687.28 o
 -10   6  14     7421.63     7430.66    557.52 o
  -9   6  14     6232.95     6282.43    513.37 o
  -8   6  14     7135.53     6719.41    489.62 o
  -7   6  14     7176.20     7086.79    477.14 o
  -6   6  14    12617.56    12953.57    572.29 o
  -5   6  14     5555.35     5332.81    394.93 o
  -4   6  14    15132.86    15343.58    575.67 o
  -3   6  14     5916.24     5855.74    454.08 o
  -2   6  14    10045.02     9943.70    571.59 o
  -1   6  14     9857.79     9933.25    484.18 o
   0   6  14    17464.76    17159.10    730.26 o
   1   6  14    10334.30    10374.48    488.82 o
   2   6  14    10822.85    10673.31    858.24 o
   3   6  14     7105.31     6629.91    800.18 o
   4   6  14    15718.76    15842.05    447.49 o
   5   6  14     5262.44     5355.02    309.56 o
   6   6  14    14595.08    14492.79    462.83 o
   7   6  14     6956.19     6403.31    358.36 o
   8   6  14     7091.31     7790.77    645.83 o
   9   6  14     6217.68     6172.17    446.21 o
  10   6  14     6058.64     5833.28    494.82 o
  11   6  14     4741.22     4938.26    467.64 o
  12   6  14     5574.79     4689.96    630.16 o
 -11   7  14      505.24      168.65    539.36 o
 -10   7  14      252.33      214.47    364.48 o
  -9   7  14     1279.79     1009.74    369.95 o
  -8   7  14      130.81        0.00    280.19 o
  -7   7  14      629.85      390.38    276.94 o
  -6   7  14      737.58      861.99    281.73 o
  -5   7  14      660.80      580.29    242.11 o
  -4   7  14      657.78      916.26    242.22 o
  -3   7  14     1783.74     1796.30    281.77 o
  -2   7  14      989.36      651.74    238.76 o
  -1   7  14     1626.55     1901.60    265.31 o
   0   7  14      121.89      163.32    218.22 o
   1   7  14     1415.93     1218.15    262.80 o
   2   7  14      946.07      995.60    266.78 o
   3   7  14     1523.41     1347.33    220.18 o
   4   7  14      714.13      593.78    185.85 o
   5   7  14      528.13      784.69    210.09 o
   6   7  14      748.03      893.52    235.57 o
   7   7  14      484.82      562.12    319.96 o
   8   7  14      167.43       40.04    286.02 o
   9   7  14     1142.56     1107.89    312.79 o
  10   7  14      245.56        0.00    358.63 o
  11   7  14      511.94       91.24    500.59 o
 -11   8  14     3847.04     2575.87    552.89 o
 -10   8  14    10964.35     9950.01    619.10 o
  -9   8  14     5813.78     5970.45    648.07 o
  -8   8  14    11681.60    11961.03    616.81 o
  -7   8  14     6368.74     6467.85    447.50 o
  -6   8  14     9161.38     9136.55    492.38 o
  -5   8  14     9660.70     9113.49    667.76 o
  -4   8  14     9762.98     9757.44    481.48 o
  -3   8  14     4311.61     4238.33    340.89 o
  -2   8  14    10739.67    10619.18    486.54 o
  -1   8  14    10049.15    10018.37    627.45 o
   0   8  14    12407.99    12895.79    527.32 o
   1   8  14    11274.05    10654.38    357.16 o
   2   8  14    10787.87    10486.33    362.38 o
   3   8  14     3762.10     3601.12    259.65 o
   4   8  14     7378.42     7299.76    331.14 o
   5   8  14     9024.61     8578.68    386.51 o
   6   8  14    10024.68    10075.19    543.74 o
   7   8  14     5687.79     5541.84    426.71 o
   8   8  14    12418.24    12569.37    581.40 o
   9   8  14     5776.51     6247.10    482.61 o
  10   8  14    11646.39    12074.66    598.26 o
  11   8  14     4435.34     4352.34    640.24 o
 -10   9  14     2355.74     1670.70    532.76 o
  -9   9  14     4158.64     3393.31    379.65 o
  -8   9  14     1985.26     1691.43    334.88 o
  -7   9  14     4198.26     3909.51    366.94 o
  -6   9  14     1728.11     1776.59    302.36 o
  -5   9  14     7151.61     6770.16    428.07 o
  -4   9  14     3370.59     3498.24    327.14 o
  -3   9  14     6649.35     6176.75    381.90 o
  -2   9  14     6197.77     5924.29    676.67 o
  -1   9  14     6488.96     6297.20    291.60 o
   0   9  14     4589.96     4192.70    246.77 o
   1   9  14     5851.13     5781.71    356.59 o
   2   9  14     7482.21     7341.66    312.75 o
   3   9  14     7145.76     7388.70    321.40 o
   4   9  14     4017.69     4127.77    278.37 o
   5   9  14     6792.58     6483.56    511.04 o
   6   9  14      748.81      768.49    267.84 o
   7   9  14     4583.58     4798.82    414.97 o
   8   9  14     1925.92     1713.44    355.40 o
   9   9  14     4258.40     4376.39    493.97 o
  10   9  14     2160.48     1996.73    382.26 o
  11   9  14     2472.02     1743.06    541.81 o
 -10  10  14     2284.24     1831.98    702.87 o
  -9  10  14     1151.15     1206.87    630.95 o
  -8  10  14     1947.42     1879.26    338.74 o
  -7  10  14     1322.94     1239.34    273.46 o
  -6  10  14     1149.30      989.90    250.26 o
  -5  10  14     3846.91     3607.13    322.64 o
  -4  10  14     1192.95     1157.85    173.26 o
  -3  10  14      277.44      141.26    163.77 o
  -2  10  14     1972.67     1766.30    190.80 o
  -1  10  14      253.54      144.27    173.64 o
   0  10  14     2495.58     2289.20    220.24 o
   1  10  14      196.21      303.93    153.76 o
   2  10  14     1803.53     1685.04    204.83 o
   3  10  14      328.11      124.38    171.23 o
   4  10  14     1657.14     1578.40    261.23 o
   5  10  14     3838.61     3528.13    356.31 o
   6  10  14     1891.98     2207.75    355.94 o
   7  10  14     1717.20     2032.17    412.30 o
   8  10  14     2625.49     2665.61    394.38 o
   9  10  14     1232.94     1161.15    356.78 o
  10  10  14     2247.13     2089.29    417.06 o
 -10  11  14     3340.52     2169.34    844.40 o
  -9  11  14     9131.45     7862.01    902.36 o
  -8  11  14     3534.94     4281.93    636.40 o
  -6  11  14     6155.91     6348.29    742.30 o
  -5  11  14     6701.31     6302.20    736.37 o
  -4  11  14     7100.90     7173.49    746.13 o
  -3  11  14    15100.89    15064.39    974.10 o
  -2  11  14     9124.16     9161.06    407.02 o
  -1  11  14    23067.39    23705.49    618.87 o
   0  11  14     4884.25     5070.48    359.15 o
   1  11  14    22539.61    22736.76   1302.02 o
   2  11  14     8679.05     8036.99    350.80 o
   3  11  14    14843.52    14427.44    533.67 o
   4  11  14     7347.29     6878.33    426.40 o
   5  11  14     7537.25     7620.51    464.69 o
   6  11  14     6484.61     7102.44    620.86 o
   7  11  14    10367.30    10763.43    563.51 o
   8  11  14     3960.94     4432.09    445.23 o
   9  11  14     7674.58     6957.07    541.31 o
  10  11  14     3724.24     3823.20    603.92 o
  -9  12  14     3657.65     4978.16    733.16 o
  -8  12  14     1347.98     1205.45    647.03 o
  -7  12  14     3475.70     3139.65    663.64 o
  -6  12  14     1713.69     1281.52    539.92 o
  -5  12  14     1363.76     1046.72    494.93 o
  -4  12  14     1853.79     1801.47    525.86 o
  -3  12  14      891.51      788.07    207.28 o
  -2  12  14     3167.16     2967.52    289.08 o
  -1  12  14     1446.19     1069.69    350.78 o
   0  12  14     6027.80     6614.48    386.12 o
   1  12  14     2109.20     2088.76    295.18 o
   2  12  14     3427.24     3352.26    422.06 o
   3  12  14     1339.87     1266.69    304.15 o
   4  12  14     1626.51     1876.37    314.84 o
   5  12  14     1631.55     1284.64    303.30 o
   6  12  14     1387.52     1254.49    337.76 o
   7  12  14     3273.39     3710.86    419.78 o
   8  12  14     1108.51     1234.83    390.46 o
   9  12  14     3625.38     3377.34    537.68 o
  -8  13  14       25.02      115.05    600.82 o
  -7  13  14     2207.42     2692.22    680.15 o
  -6  13  14     1746.68     1075.97    570.02 o
  -5  13  14     2652.43     2611.58    596.25 o
  -4  13  14     2349.37     1803.07    507.15 o
  -3  13  14     5448.77     4895.68    644.65 o
  -2  13  14     6807.88     6613.46    378.80 o
  -1  13  14     3910.20     4083.79    325.46 o
   0  13  14     6497.10     6445.52    421.62 o
   1  13  14     3009.29     3312.49    342.48 o
   2  13  14     6037.58     6037.73    429.92 o
   3  13  14     3886.40     4346.34    387.09 o
   4  13  14     2028.49     1880.64    329.06 o
   5  13  14     2561.13     2431.98    357.83 o
   6  13  14     2256.17     2151.84    382.05 o
   7  13  14     2605.94     1834.96    404.66 o
   8  13  14      150.44        0.00    359.64 o
   9  13  14     2994.45     2822.75    419.07 o
  -7  14  14     3352.30     2739.28    734.20 o
  -6  14  14    10121.63     8757.40    851.72 o
  -5  14  14     3913.51     3487.16    692.44 o
  -4  14  14     5822.80     5355.04    689.14 o
  -3  14  14     5544.91     6432.88    691.14 o
  -2  14  14     8653.58     8221.59    402.65 o
  -1  14  14     6736.03     7373.12    650.50 o
   0  14  14     8734.91     8598.03    449.09 o
   1  14  14     6262.74     6702.43    418.22 o
   2  14  14     8560.67     8331.96    471.65 o
   3  14  14     5269.83     4974.85    408.54 o
   4  14  14     5063.72     5204.33    428.66 o
   5  14  14     3455.70     3500.17    409.88 o
   6  14  14    10058.05    10046.22    683.38 o
   7  14  14     3695.79     3598.82    428.81 o
   8  14  14    10720.03    10859.21    633.56 o
  -4  15  14     1481.33      745.04    497.20 o
  -3  15  14     2387.85     2408.45    582.61 o
  -2  15  14     1120.98      910.10    502.56 o
  -1  15  14     1077.10     1188.50    336.14 o
   0  15  14     1427.46     1400.01    287.50 o
   1  15  14     1493.01      994.92    299.17 o
   2  15  14     1212.47      887.14    303.30 o
   3  15  14     3224.35     2924.89    358.46 o
   4  15  14     1409.26      903.07    336.71 o
   5  15  14     1170.11     1280.52    367.11 o
   6  15  14      102.72        0.00    347.95 o
   7  15  14      177.14      138.09    493.54 o
   0  16  14     3487.78     2882.59    418.58 o
   1  16  14     1549.86     1235.21    385.85 o
   2  16  14     3194.44     2854.86    451.54 o
   3  16  14     1726.36     1467.19    425.43 o
   4  16  14     5896.82     6344.02    564.49 o
   5  16  14     1307.36     1263.74    471.60 o
   6  16  14     6182.21     6488.27    687.99 o
   0  17  14     8619.63     8856.75    567.02 o
   1  17  14     7002.67     7207.68    551.51 o
   2  17  14     3692.66     4021.51    499.00 o
   3  17  14     6108.94     6594.59    605.07 o
   4  17  14     4529.98     4559.88    543.70 o
   5  17  14     3010.20     2353.92    510.52 o
   1  18  14      492.05      405.60    373.08 o
   2  18  14       96.90      176.25    374.30 o
   3  18  14       30.06      233.05    437.73 o
   4  18  14      403.22      392.91    435.04 o
   1   0  15       69.50      129.69    270.02 o
   2   0  15       29.62       77.41    282.41 o
   3   0  15     1517.55     1580.67    284.04 o
   4   0  15      580.00      733.00    270.12 o
   5   0  15      298.78      259.57    249.67 o
   6   0  15     2397.59     2291.17    343.28 o
   7   0  15       24.62       41.08    311.65 o
   8   0  15     2172.96     1971.96    277.19 o
   9   0  15      312.79       41.90    237.15 o
  10   0  15        1.69        0.00    304.31 o
  11   0  15        7.63      147.65    315.41 o
  12   0  15     2542.90     2475.40    495.92 o
 -12   1  15     3424.53     3596.71    519.51 o
 -11   1  15     7238.10     7423.89    488.52 o
 -10   1  15     2586.16     2504.82    362.28 o
  -9   1  15     9375.87     9580.25    428.37 o
  -8   1  15     2050.34     2058.56    387.24 o
  -7   1  15    20325.14    20840.39    775.28 o
  -6   1  15     3910.63     4071.25    410.49 o
  -5   1  15    13844.96    14359.65    614.12 o
  -4   1  15     3553.35     3552.99    353.96 o
  -3   1  15    13862.98    13336.90    576.14 o
  -2   1  15     6325.30     7067.04    443.72 o
  -1   1  15    18351.11    18343.44    647.92 o
   0   1  15     5945.52     5543.55    416.44 o
   1   1  15    19107.43    17623.11    892.23 o
   2   1  15     5281.32     5017.98    401.50 o
   3   1  15    15939.14    16180.09    796.95 o
   4   1  15     3026.57     3180.61    327.82 o
   5   1  15    12524.07    13487.53    594.12 o
   6   1  15     3439.88     3344.07    386.11 o
   7   1  15    18235.05    17805.63    806.29 o
   8   1  15     1786.00     1917.85    285.16 o
   9   1  15     8666.09     8538.74    420.62 o
  10   1  15     2687.00     2501.58    784.95 o
  11   1  15     7648.67     7641.78    513.62 o
  12   1  15     3944.08     3907.93    515.08 o
 -12   2  15     3985.28     3986.59    521.74 o
 -11   2  15     2190.79     1895.18    351.30 o
 -10   2  15     7254.93     7600.65    410.83 o
  -9   2  15     1592.03     2034.01    295.85 o
  -8   2  15     7129.58     7449.33    909.84 o
  -7   2  15      371.31      305.11    281.29 o
  -6   2  15     8756.98     9508.38    704.99 o
  -5   2  15     3244.21     3499.54    360.00 o
  -4   2  15    16893.53    16956.78    634.67 o
  -3   2  15     5584.05     5353.52    400.74 o
  -2   2  15    16800.33    17686.16    633.59 o
  -1   2  15     8195.68     7527.48    456.79 o
   0   2  15    12910.38    13130.53    772.39 o
   1   2  15     8266.11     8656.93    743.12 o
   2   2  15    15999.46    15563.63    699.16 o
   3   2  15     4533.33     4809.81    389.63 o
   4   2  15    15620.63    15174.54   1696.08 o
   5   2  15     2750.99     3089.72    365.69 o
   6   2  15     8771.48     9472.05    547.95 o
   7   2  15      704.42      539.39    247.15 o
   8   2  15     7394.83     7656.31    389.12 o
   9   2  15     1614.15     1553.27    291.85 o
  10   2  15     7840.53     7481.88    478.59 o
  11   2  15     1969.59     1856.44    362.23 o
  12   2  15     3308.46     3367.23    528.32 o
 -12   3  15      683.26      532.79    393.07 o
 -11   3  15     1575.86     1489.19    451.98 o
 -10   3  15      445.65      440.27    269.08 o
  -9   3  15     2336.11     1916.67    279.11 o
  -8   3  15     1078.30     1581.56    363.83 o
  -7   3  15     1237.73      991.94    304.29 o
  -6   3  15     4475.07     4707.46    430.89 o
  -5   3  15     2180.60     2120.56    331.90 o
  -4   3  15      691.78      515.41    270.61 o
  -3   3  15     4491.85     4612.28    498.05 o
  -2   3  15      279.65      322.60    262.03 o
  -1   3  15     4017.02     4208.50    372.94 o
   0   3  15      221.70       89.18    261.01 o
   1   3  15     4485.85     4773.31    389.80 o
   2   3  15      421.76      426.18    265.29 o
   3   3  15     5872.77     5928.76    423.14 o
   4   3  15      736.25      699.28    300.51 o
   5   3  15     3214.75     3354.64    387.04 o
   6   3  15     4447.23     3916.18    409.15 o
   7   3  15     1158.91      997.77    232.28 o
   8   3  15     1008.42      964.59    259.47 o
   9   3  15     2030.04     1848.80    343.73 o
  10   3  15      307.94      399.37    312.22 o
  11   3  15     1427.62     1361.21    380.59 o
  12   3  15      939.43     1159.31    460.87 o
 -11   4  15     1560.91     1784.20    454.41 o
 -10   4  15     9661.83     9750.31    444.56 o
  -9   4  15     1829.83     1645.95    353.98 o
  -8   4  15    11820.08    12287.36    624.97 o
  -7   4  15     3312.01     2900.19    395.66 o
  -6   4  15     9773.44     9850.44    662.86 o
  -5   4  15     7461.63     6680.22    454.99 o
  -4   4  15    15611.37    15398.83    653.03 o
  -3   4  15     4432.09     5029.25    394.10 o
  -2   4  15    29075.73    28374.26   1656.50 o
  -1   4  15     5187.54     4856.75    396.28 o
   0   4  15    27244.86    28784.22    797.40 o
   1   4  15     5934.36     6109.08   1028.91 o
   2   4  15    31427.99    31467.59    894.09 o
   3   4  15     4705.69     4556.93    384.36 o
   4   4  15    16773.02    16475.23    632.90 o
   5   4  15     8705.36     8456.82    497.21 o
   6   4  15    10070.26     9837.98    416.13 o
   7   4  15     3490.25     3882.78    334.80 o
   8   4  15    11385.13    11954.74    506.62 o
   9   4  15     1669.53     1555.53    329.66 o
  10   4  15     9217.78     9510.54    619.79 o
  11   4  15     1287.88     1131.11    499.88 o
  12   4  15     5688.75     6037.83    629.85 o
 -11   5  15     2119.40     1564.83    503.88 o
 -10   5  15     6142.12     6033.05    468.63 o
  -9   5  15     1821.60     1597.36    521.01 o
  -8   5  15     2154.01     2045.57    361.98 o
  -7   5  15     4072.81     4003.36    417.67 o
  -6   5  15      422.93      481.34    261.01 o
  -5   5  15    10308.44     9811.18   1026.06 o
  -4   5  15     1270.87     1029.94    269.63 o
  -3   5  15     5454.85     5725.17    400.91 o
  -2   5  15     2188.87     1958.75    276.71 o
  -1   5  15     7096.40     6888.49    438.43 o
   0   5  15     1954.81     1861.13    308.10 o
   1   5  15     5954.64     5802.66    420.27 o
   2   5  15     1559.17     1485.36    292.26 o
   3   5  15     6046.51     6020.43    416.01 o
   4   5  15     1549.52     1423.75    313.24 o
   5   5  15     9050.34     9241.33    532.02 o
   6   5  15      914.03      764.16    230.82 o
   7   5  15     3486.03     3567.42    304.08 o
   8   5  15     2721.72     2637.19    302.80 o
   9   5  15     1815.20     1808.55    487.50 o
  10   5  15     5818.83     5469.55    469.19 o
  11   5  15     2203.46     2007.26    509.09 o
 -11   6  15      162.60        0.00    544.39 o
 -10   6  15     5485.22     5416.44    368.11 o
  -9   6  15      356.28      595.63    339.52 o
  -8   6  15     5435.35     5370.48    447.02 o
  -7   6  15      462.16      579.01    406.03 o
  -6   6  15     4068.37     4409.39    402.82 o
  -5   6  15     5076.94     5017.73    404.98 o
  -4   6  15     1856.48     1834.95    302.64 o
  -3   6  15     2574.57     2569.67    326.30 o
  -2   6  15     8690.23     8477.64    470.36 o
  -1   6  15      450.92      545.57    261.95 o
   0   6  15     8801.86     8861.76    494.84 o
   1   6  15      545.27      543.15    233.54 o
   2   6  15     6530.84     6085.23    415.73 o
   3   6  15     3248.78     3430.15    363.16 o
   4   6  15     1874.72     1906.47    256.13 o
   5   6  15     5378.12     5653.00    336.04 o
   6   6  15     3363.34     3109.09    281.80 o
   7   6  15      552.40      640.86    226.32 o
   8   6  15     4845.90     4468.48    433.08 o
   9   6  15      458.54      538.47    329.80 o
  10   6  15     4782.50     5106.44    461.18 o
  11   6  15       66.30        0.00    457.01 o
 -11   7  15     9435.70     8513.35    877.42 o
 -10   7  15     2314.16     2178.48    438.18 o
  -9   7  15    14242.93    15168.45    720.36 o
  -8   7  15     2797.79     2060.99    396.87 o
  -7   7  15    14692.78    14335.90    637.65 o
  -6   7  15     3694.18     3309.55    372.16 o
  -5   7  15    15224.15    15653.36    632.03 o
  -4   7  15     3278.23     2720.77    322.16 o
  -3   7  15    12463.39    12959.10    551.61 o
  -2   7  15     5805.06     5828.60    416.39 o
  -1   7  15    16315.37    16823.77    613.07 o
   0   7  15     4209.29     4295.38    367.92 o
   1   7  15    16256.58    16305.60    620.17 o
   2   7  15     5529.82     5622.37    409.27 o
   3   7  15    14027.16    14321.95    434.78 o
   4   7  15     3127.87     3257.30    278.38 o
   5   7  15    15925.21    16511.35    487.07 o
   6   7  15     4312.11     4340.95    316.83 o
   7   7  15    14563.20    15248.72    504.63 o
   8   7  15     2674.16     2943.80    376.50 o
   9   7  15    14147.87    15771.75    652.61 o
  10   7  15     2565.09     2379.55    400.91 o
  11   7  15     8728.21     8519.51    738.79 o
 -10   8  15      205.20        2.81    383.08 o
  -9   8  15      536.59      180.21    361.52 o
  -8   8  15     1124.56     1026.22    340.08 o
  -7   8  15      364.64      336.97    384.53 o
  -6   8  15     3465.04     2711.23    514.82 o
  -5   8  15       15.46       30.86    249.32 o
  -4   8  15     4362.55     4507.64    377.21 o
  -3   8  15     1847.73     1954.19    324.59 o
  -2   8  15     4245.68     3989.60    606.36 o
  -1   8  15     3412.10     3253.76    346.06 o
   0   8  15      297.45      183.80    254.66 o
   1   8  15     3415.01     3369.35    283.66 o
   2   8  15     5839.61     5327.51    294.95 o
   3   8  15     2145.09     1708.58    234.14 o
   4   8  15     4760.19     4823.19    344.62 o
   5   8  15       34.66      190.70    221.14 o
   6   8  15     3771.92     3515.67    298.07 o
   7   8  15      259.14      421.53    302.63 o
   8   8  15     1626.55     1938.70    349.83 o
   9   8  15      308.92      108.46    325.61 o
  10   8  15      410.59      416.15    362.00 o
  11   8  15      451.93      559.46    513.14 o
 -10   9  15     1515.42     1251.42    473.23 o
  -9   9  15     7941.11     7220.67    541.26 o
  -8   9  15     2887.42     2758.45    380.76 o
  -7   9  15     6315.61     6401.61    467.26 o
  -6   9  15     5176.27     4879.58    400.73 o
  -5   9  15     4797.70     4393.67    378.01 o
  -4   9  15     2995.01     3168.55    353.41 o
  -3   9  15     6051.09     5853.80    407.67 o
  -2   9  15      594.48      541.54    245.90 o
  -1   9  15     7896.49     8647.16    382.14 o
   0   9  15     1250.82     1140.00    213.77 o
   1   9  15     7881.19     7782.86    331.54 o
   2   9  15      307.28      267.85    189.86 o
   3   9  15     5142.17     4956.93    292.94 o
   4   9  15     2681.41     2692.69    288.79 o
   5   9  15     4883.80     5043.62    320.50 o
   6   9  15     5044.17     5388.29    640.73 o
   7   9  15     7390.08     8494.88    935.31 o
   8   9  15     3086.94     2986.59    398.10 o
   9   9  15     8453.92     8450.27    540.77 o
  10   9  15     1265.86     1908.68    493.78 o
  -9  10  15     2478.60     2345.10    651.68 o
  -8  10  15     8317.19     8389.54    864.01 o
  -7  10  15     3769.15     2990.01    365.33 o
  -6  10  15    10010.98    10078.86    530.11 o
  -5  10  15     6183.00     5856.14    414.67 o
  -4  10  15    14542.36    14076.10    800.80 o
  -3  10  15     5350.02     5256.03    279.78 o
  -2  10  15    19791.89    19359.07    462.68 o
  -1  10  15     3470.09     3629.21    259.92 o
   0  10  15    21392.93    21980.16    814.91 o
   1  10  15     3242.22     2950.11    249.84 o
   2  10  15    19039.80    18862.84    544.16 o
   3  10  15     5178.94     4947.47    284.25 o
   4  10  15    14864.65    14277.31    437.12 o
   5  10  15     5905.92     6127.75    431.60 o
   6  10  15     9614.58     9620.34    535.01 o
   7  10  15     3386.96     3251.91    386.81 o
   8  10  15     8022.79     8001.02    529.84 o
   9  10  15     2642.28     2866.85    452.04 o
  10  10  15     4857.29     5086.32    643.84 o
  -9  11  15      567.11      954.26    777.30 o
  -8  11  15      720.94      598.58    601.90 o
  -7  11  15     2565.23     2644.68    601.92 o
  -6  11  15        4.48        0.00    566.86 o
  -5  11  15     1051.12      964.47    537.73 o
  -4  11  15      109.00      231.99    441.04 o
  -3  11  15       35.05      136.97    216.31 o
  -2  11  15      319.04      238.25    235.08 o
  -1  11  15      122.73       92.26    231.73 o
   0  11  15       19.57      163.12    243.53 o
   1  11  15      141.54       72.11    266.41 o
   2  11  15      401.01      399.59    271.91 o
   3  11  15       26.17       68.21    267.46 o
   4  11  15      154.77       97.76    271.52 o
   5  11  15      885.15      851.70    303.82 o
   6  11  15        2.16        0.00    292.56 o
   7  11  15     2313.32     2141.41    397.46 o
   8  11  15      680.74      886.53    351.17 o
   9  11  15      450.81      632.69    577.79 o
  -9  12  15      697.98     1140.18    684.87 o
  -8  12  15     6005.49     4521.31    795.80 o
  -7  12  15     1842.27     1760.56    583.78 o
  -6  12  15     6870.97     7109.48    812.27 o
  -5  12  15     4517.51     4468.30    668.65 o
  -4  12  15     7713.47     7944.25    796.99 o
  -3  12  15     5242.33     5435.50    349.94 o
  -2  12  15    12354.77    12654.68    488.75 o
  -1  12  15     3993.26     3919.72    330.55 o
   0  12  15    14467.18    13830.46    729.62 o
   1  12  15     3253.02     3326.50    329.53 o
   2  12  15    11485.75    11927.67    519.28 o
   3  12  15     4730.12     5162.80    418.97 o
   4  12  15     8271.51     8608.76    490.09 o
   5  12  15     5023.53     4612.27    401.39 o
   6  12  15     8296.25     8308.52    594.60 o
   7  12  15     2257.31     2241.63    376.34 o
   8  12  15     6482.55     7249.80    533.48 o
   9  12  15     1042.99      799.33    535.30 o
  -8  13  15     2997.94     2621.71    719.31 o
  -7  13  15     8557.88     8079.00    939.55 o
  -6  13  15     1180.77      553.06    611.99 o
  -5  13  15     6306.73     5390.33    710.91 o
  -4  13  15     2588.68     2132.12    583.62 o
  -3  13  15     5548.37     6015.99    763.71 o
  -2  13  15     2571.73     2294.09    298.24 o
  -1  13  15     7110.90     7090.03    413.94 o
   0  13  15      758.60      711.24    278.44 o
   1  13  15     6975.82     7279.18    443.28 o
   2  13  15     3425.90     3279.35    359.57 o
   3  13  15     6374.51     6522.90    845.08 o
   4  13  15     2908.38     3073.63    379.48 o
   5  13  15     5965.01     5994.71    474.54 o
   6  13  15     1751.26     1668.19    401.49 o
   7  13  15     8701.23     9803.68   1160.00 o
   8  13  15     3258.38     3324.45    443.69 o
  -7  14  15      286.16      708.16    749.06 o
  -6  14  15      490.20      204.42    601.22 o
  -5  14  15       77.39        0.00    499.75 o
  -4  14  15     2956.98     2928.56    551.26 o
  -3  14  15      938.33     1584.26    470.09 o
  -2  14  15     3278.80     3154.71    411.24 o
  -1  14  15      416.24      314.84    274.19 o
   0  14  15      141.37      197.08    284.87 o
   1  14  15      321.19      338.42    280.53 o
   2  14  15     2639.02     2794.78    396.04 o
   3  14  15      769.63      680.25    313.58 o
   4  14  15     2318.28     2109.15    329.71 o
   5  14  15      123.40        0.00    352.13 o
   6  14  15      408.39      748.19    363.00 o
   7  14  15      369.74      266.46    379.96 o
   8  14  15      271.79      236.43    424.40 o
  -4  15  15     2459.05     2243.75    619.70 o
  -3  15  15     9068.98     8800.11    913.92 o
  -2  15  15     2939.30     2545.48    648.92 o
  -1  15  15     6456.09     6272.78    404.29 o
   0  15  15      944.61      850.35    304.29 o
   1  15  15     5314.02     5241.27    418.41 o
   2  15  15     2429.19     2174.32    332.81 o
   3  15  15     7694.78     7526.46    495.21 o
   4  15  15     2368.56     2678.34    371.23 o
   5  15  15    14020.34    14839.19    643.62 o
   6  15  15     2334.03     2010.75    458.04 o
   7  15  15    13299.98    13125.23    851.51 o
   0  16  15     4374.90     3708.90    433.29 o
   1  16  15      840.48     1054.65    386.87 o
   2  16  15     4515.46     4543.60    535.95 o
   3  16  15     2282.09     2547.77    473.03 o
   4  16  15     5247.77     4955.93    564.69 o
   5  16  15     1371.73     1407.20    486.45 o
   6  16  15     1700.40     1484.19    524.67 o
   0  17  15      452.58      458.77    369.75 o
   1  17  15     1045.91      767.96    391.59 o
   2  17  15      529.88      319.40    391.08 o
   3  17  15     2144.35     2330.25    475.04 o
   4  17  15      453.76      200.34    389.31 o
   1  18  15     1911.68     1848.82    427.24 o
   2  18  15     9018.95     9493.92    656.37 o
   0   0  16    30235.16    29916.33   1195.40 o
   1   0  16     4780.91     5398.56    442.42 o
   2   0  16    21757.98    21486.73   1337.77 o
   3   0  16     2978.96     3046.94    370.29 o
   4   0  16    11040.80    10966.02    563.57 o
   5   0  16      344.82      301.45    332.39 o
   6   0  16    17561.43    17478.04    710.93 o
   7   0  16      687.32      466.65    320.42 o
   8   0  16    24350.19    25247.55   1226.14 o
   9   0  16     1574.32     1667.47    294.19 o
  10   0  16    13611.98    14181.21    743.10 o
  11   0  16      430.18      295.53    427.15 o
 -11   1  16     3077.28     3127.95    504.09 o
 -10   1  16       73.54       57.07    281.27 o
  -9   1  16     3081.02     3001.99    321.64 o
  -8   1  16      297.96      138.95    513.37 o
  -7   1  16     3406.62     3351.53    516.35 o
  -6   1  16       33.70       32.73    280.23 o
  -5   1  16     2490.78     1939.26    339.33 o
  -4   1  16     1626.40     1680.57    493.31 o
  -3   1  16     2895.88     2380.47    330.82 o
  -2   1  16     5855.17     5777.22    423.90 o
  -1   1  16     7315.39     7887.19    807.21 o
   0   1  16     4925.41     5305.13    645.79 o
   1   1  16     7761.82     7195.78    471.42 o
   2   1  16     5189.81     5188.91    426.97 o
   3   1  16     3181.41     2681.24    338.48 o
   4   1  16     1208.92     1090.12    291.50 o
   5   1  16     2474.05     2055.79    380.05 o
   6   1  16      117.97        0.00    280.51 o
   7   1  16     4850.04     5051.26    457.62 o
   8   1  16      175.70      157.66    243.23 o
   9   1  16     3866.86     3718.15    348.25 o
  10   1  16       23.21        0.00    333.30 o
  11   1  16     2485.22     2617.13    527.66 o
 -11   2  16     1067.52      939.80    410.78 o
 -10   2  16     7027.51     7646.70    420.21 o
  -9   2  16     2305.80     3025.15    427.24 o
  -8   2  16     7968.59     7935.47    621.19 o
  -7   2  16     2770.76     3339.34    405.79 o
  -6   2  16     6552.90     7512.34    501.94 o
  -5   2  16     1849.83     1885.13    327.38 o
  -4   2  16     3084.66     2905.03    358.50 o
  -3   2  16     1138.08      969.93    285.06 o
  -2   2  16     7940.07     8588.25    485.29 o
  -1   2  16      140.22        0.00    277.20 o
   0   2  16    12111.30    11919.90    580.99 o
   1   2  16       22.20       24.44    305.69 o
   2   2  16     9858.53    10887.48    538.61 o
   3   2  16      833.00      749.69    322.10 o
   4   2  16     4247.42     4369.83    460.83 o
   5   2  16     1470.54     1716.85    327.55 o
   6   2  16     6482.30     6854.36    703.14 o
   7   2  16     2201.59     2222.90    278.08 o
   8   2  16     6975.77     7414.04    523.43 o
   9   2  16     2341.48     2469.80    323.56 o
  10   2  16     6380.96     6593.51    468.75 o
  11   2  16     1334.94     1650.24    504.49 o
 -11   3  16     9472.00     9723.40    650.49 o
 -10   3  16     1387.43     1683.83    417.37 o
  -9   3  16    14691.50    15500.32    760.08 o
  -8   3  16      912.15      833.76    331.21 o
  -7   3  16    13325.60    14187.20    690.78 o
  -6   3  16      890.09      485.27    315.63 o
  -5   3  16    13726.66    14052.67   1737.36 o
  -4   3  16     1064.82     1017.77    305.93 o
  -3   3  16    21417.67    21506.21   1134.34 o
  -2   3  16     3045.15     3259.37    354.97 o
  -1   3  16    32103.16    31972.10   1311.03 o
   0   3  16     7290.62     7413.84    588.77 o
   1   3  16    33703.16    34737.30   1040.50 o
   2   3  16     2989.72     3107.94    370.09 o
   3   3  16    20293.46    21393.81   1053.53 o
   4   3  16      539.87      275.13    252.08 o
   5   3  16    12920.04    13380.02   1140.10 o
   6   3  16     1036.24     1154.02    350.04 o
   7   3  16    11961.85    12856.07    485.45 o
   8   3  16      740.68      551.06    255.94 o
   9   3  16    15187.57    15962.32    717.11 o
  10   3  16     1057.64     1426.21    347.22 o
  11   3  16    10364.60    10541.31    743.92 o
 -11   4  16      792.36      667.17    389.98 o
 -10   4  16       41.18      195.14    261.99 o
  -9   4  16     1485.31     1698.09    399.77 o
  -8   4  16      635.98      437.86    337.85 o
  -7   4  16      647.26      706.83    264.49 o
  -6   4  16     2616.66     2755.00    378.41 o
  -5   4  16      490.79      164.78    281.04 o
  -4   4  16      867.31     1189.12    290.35 o
  -3   4  16      164.15      153.39    303.36 o
  -2   4  16      914.97      712.00    299.76 o
  -1   4  16        5.86       69.67    242.40 o
   0   4  16     1260.58     1220.68    301.63 o
   1   4  16        2.74        0.00    264.88 o
   2   4  16      875.96      870.55    283.11 o
   3   4  16      175.96      172.84    286.94 o
   4   4  16      620.06      787.39    309.49 o
   5   4  16      577.68      427.12    310.07 o
   6   4  16     2166.84     2236.98    385.98 o
   7   4  16      705.67      732.42    246.27 o
   8   4  16      662.74      419.94    273.99 o
   9   4  16     1550.58     1819.86    349.66 o
  10   4  16      165.28        0.00    330.97 o
  11   4  16      668.09      656.64    479.62 o
 -11   5  16     7689.30     7744.75    583.02 o
 -10   5  16      137.94      360.53    292.47 o
  -9   5  16     8340.83     9215.95    867.90 o
  -8   5  16      624.94      741.02    343.18 o
  -7   5  16    14258.36    14256.23    853.05 o
  -6   5  16     1688.71     1857.58    345.88 o
  -5   5  16     8179.33     8122.28    500.45 o
  -4   5  16     3115.92     3064.39    573.51 o
  -3   5  16    14523.46    14620.86    606.05 o
  -2   5  16     1332.71     1045.79    341.55 o
  -1   5  16    23557.55    24860.50   1606.29 o
   0   5  16      596.85      527.70    278.14 o
   1   5  16    24264.97    24201.05    758.36 o
   2   5  16     1462.43     1556.07    314.63 o
   3   5  16    15483.06    16163.13    650.88 o
   4   5  16     3440.78     3481.54    381.19 o
   5   5  16     8901.46     8655.34    496.34 o
   6   5  16     2271.66     2032.48    284.15 o
   7   5  16    13143.64    12982.81    482.47 o
   8   5  16      960.89      983.62    290.74 o
   9   5  16     7570.16     7677.43    509.78 o
  10   5  16        9.41        0.00    361.00 o
  11   5  16     7459.99     8159.82    668.68 o
 -10   6  16     9694.65     9940.36    455.73 o
  -9   6  16     1633.74     1361.30    380.38 o
  -8   6  16    11863.58    11873.66    635.34 o
  -7   6  16     1876.96     1687.60    344.15 o
  -6   6  16    12518.75    12518.80    621.87 o
  -5   6  16      858.25      780.12    271.22 o
  -4   6  16    12246.19    11759.72    555.88 o
  -3   6  16     3345.86     2913.99    364.53 o
  -2   6  16     9096.10     9844.80    522.86 o
  -1   6  16     2718.83     2578.31    360.26 o
   0   6  16    17509.54    17733.22    682.30 o
   1   6  16     2308.44     2438.02    358.09 o
   2   6  16    11700.40    11694.76    562.99 o
   3   6  16     2922.39     2491.43    346.23 o
   4   6  16    13121.70    13205.22    733.28 o
   5   6  16     1217.72     1051.31    247.07 o
   6   6  16    12871.09    13525.97    478.45 o
   7   6  16     2816.44     2994.27    321.62 o
   8   6  16    10829.24    11344.24   1176.42 o
   9   6  16     2124.40     2518.20    396.69 o
  10   6  16     8756.98     8795.79    558.69 o
  11   6  16     1596.52     1457.74    543.10 o
 -10   7  16      175.29      162.89    515.31 o
  -9   7  16      754.19      509.85    378.06 o
  -8   7  16       90.84        0.00    313.30 o
  -7   7  16      233.66        6.40    306.25 o
  -6   7  16      918.02      863.24    349.29 o
  -5   7  16      256.47      166.24    288.50 o
  -4   7  16     1003.77      945.45    281.16 o
  -3   7  16     1218.86     1009.53    291.20 o
  -2   7  16      326.63      220.30    240.24 o
  -1   7  16     2370.23     1956.26    337.88 o
   0   7  16      321.28      142.25    282.59 o
   1   7  16     2185.06     2230.16    326.24 o
   2   7  16      301.12       15.08    249.86 o
   3   7  16      946.22     1024.63    220.06 o
   4   7  16     1034.26      913.91    233.88 o
   5   7  16      152.55       61.43    220.22 o
   6   7  16     1004.68     1081.26    269.54 o
   7   7  16      142.24       76.02    250.26 o
   8   7  16      103.12       94.73    311.63 o
   9   7  16      593.46      461.93    327.45 o
  10   7  16      150.38       43.73    512.42 o
 -10   8  16    10359.81     9448.94    825.95 o
  -9   8  16      553.29      312.65    392.93 o
  -8   8  16    13155.33    14029.98   1120.44 o
  -7   8  16     1731.79     1875.49    487.03 o
  -6   8  16    16033.00    16184.69    819.15 o
  -5   8  16     3178.48     3240.04    371.24 o
  -4   8  16    15743.84    15888.50    629.43 o
  -3   8  16     2795.37     2759.28    333.67 o
  -2   8  16    13491.93    13059.93    579.89 o
  -1   8  16     1155.86     1061.38    290.71 o
   0   8  16    17097.06    17032.15    647.89 o
   1   8  16      552.83      599.33    265.93 o
   2   8  16    14036.48    13417.39    430.92 o
   3   8  16     2135.70     2282.74    338.57 o
   4   8  16    13688.52    14124.00    696.53 o
   5   8  16     3258.97     3259.14    300.79 o
   6   8  16    15450.09    15776.33    515.84 o
   7   8  16     2293.62     2206.41    395.87 o
   8   8  16    13021.37    13894.90    635.54 o
   9   8  16      531.44      290.77    352.14 o
  10   8  16    10754.29    11496.68    793.50 o
  -9   9  16     3351.22     3164.74    421.48 o
  -8   9  16       42.65       29.39    355.06 o
  -7   9  16     5827.87     5279.28    467.36 o
  -6   9  16      543.38      345.73    303.84 o
  -5   9  16    10825.70    10310.38    731.51 o
  -4   9  16     2483.65     2360.72    346.88 o
  -3   9  16    13776.69    13849.98    697.26 o
  -2   9  16     1987.70     1641.77    296.72 o
  -1   9  16     7520.60     6876.18    561.57 o
   0   9  16      893.29      812.04    204.92 o
   1   9  16     7658.47     7741.21    358.61 o
   2   9  16     1748.59     1612.23    246.67 o
   3   9  16    13714.52    14102.70    449.94 o
   4   9  16     2096.85     2174.93    295.84 o
   5   9  16     9678.53     9497.66    412.08 o
   6   9  16      487.04      561.51    310.59 o
   7   9  16     5235.26     5340.46    468.40 o
   8   9  16      166.06      353.72    365.10 o
   9   9  16     3268.34     3766.55    454.94 o
  10   9  16      149.98      204.49    455.53 o
  -9  10  16     1100.41      476.00    695.49 o
  -8  10  16     3523.82     3806.28    695.14 o
  -7  10  16      802.99      518.20    476.76 o
  -6  10  16     2574.71     2345.94    604.51 o
  -5  10  16      597.41       78.76    514.57 o
  -4  10  16     1205.29      973.03    196.32 o
  -3  10  16      223.60      271.88    182.18 o
  -2  10  16     1134.02     1051.74    214.92 o
  -1  10  16      700.59      584.07    227.40 o
   0  10  16     3736.49     3426.60    255.22 o
   1  10  16      682.23      536.90    193.31 o
   2  10  16      934.63      782.06    194.04 o
   3  10  16      117.53       62.10    200.95 o
   4  10  16     1234.26     1328.41    220.63 o
   5  10  16      583.91      672.66    230.57 o
   6  10  16     3180.70     3453.77    515.39 o
   7  10  16      882.61     1142.74    345.89 o
   8  10  16     4347.23     4077.58    470.23 o
   9  10  16      990.08      946.81    507.70 o
  -8  11  16     1141.56     1174.13    643.87 o
  -7  11  16     8572.57     7423.97    903.64 o
  -6  11  16     3278.97     2496.93    583.18 o
  -5  11  16    13267.17    12934.69    959.80 o
  -4  11  16     2132.30     2157.06    518.82 o
  -3  11  16    18608.87    18841.75    569.92 o
  -2  11  16     1295.23     1012.03    245.17 o
  -1  11  16    14471.26    14700.97    549.13 o
   0  11  16      365.46      221.40    268.50 o
   1  11  16    15342.13    15623.56    577.87 o
   2  11  16      756.96      848.07    299.86 o
   3  11  16    20051.66    20262.53    670.31 o
   4  11  16     2039.15     2200.84    360.01 o
   5  11  16    14114.10    14509.61    610.60 o
   6  11  16     3548.36     3842.61    686.07 o
   7  11  16     8764.26     9432.04   1014.25 o
   8  11  16     1402.59     1195.25    361.33 o
   9  11  16     4967.42     4490.51    654.60 o
  -8  12  16     2945.98     3163.67    734.96 o
  -7  12  16      475.31      580.75    626.28 o
  -6  12  16     4217.35     3161.53    668.85 o
  -5  12  16      902.24      455.25    558.35 o
  -4  12  16     5797.79     6444.20    788.22 o
  -3  12  16      563.85       52.89    514.07 o
  -2  12  16     2611.72     2596.76    368.18 o
  -1  12  16      148.51        0.00    262.53 o
   0  12  16      806.61      664.81    265.51 o
   1  12  16      121.73      145.53    264.48 o
   2  12  16     3199.74     2829.44    363.08 o
   3  12  16      700.27      701.94    309.39 o
   4  12  16     5524.13     5710.84    449.59 o
   5  12  16     1051.66      961.85    336.76 o
   6  12  16     3914.70     3655.93    528.08 o
   7  12  16      693.25     1132.75    357.49 o
   8  12  16     2094.05     2094.07    449.06 o
  -7  13  16     3180.15     2524.21    627.16 o
  -6  13  16      107.61        0.00    648.63 o
  -5  13  16     3425.64     3078.12    752.19 o
  -4  13  16      619.18      749.01    551.74 o
  -3  13  16     6436.99     5642.58    756.16 o
  -2  13  16     1189.97     1346.07    280.99 o
  -1  13  16     6418.17     6387.83    412.72 o
   0  13  16     2053.70     1971.84    321.32 o
   1  13  16     6041.79     6604.63    453.36 o
   2  13  16     1086.15     1262.50    325.14 o
   3  13  16     4686.56     4105.10    429.87 o
   4  13  16      579.17      255.75    315.13 o
   5  13  16     2852.11     2934.82    705.96 o
   6  13  16      254.27      403.04    366.68 o
   7  13  16     3173.02     2497.02    769.57 o
   8  13  16      755.36      753.81    524.86 o
  -6  14  16    14857.41    13481.87   1064.32 o
  -4  14  16    14669.20    15343.21   1059.67 o
  -3  14  16     1530.77     2205.21    513.45 o
  -2  14  16     8651.17     7840.71    780.86 o
  -1  14  16      692.87      685.27    287.66 o
   0  14  16     3381.91     3226.32    366.28 o
   1  14  16      753.56      512.51    318.40 o
   2  14  16     8175.46     7731.56    496.20 o
   3  14  16     1688.76     1859.67    361.87 o
   4  14  16    13967.58    13489.27    615.41 o
   5  14  16     2708.80     3059.04    396.64 o
   6  14  16    14709.45    14057.30    652.22 o
   7  14  16      765.46     1099.04    470.48 o
  -4  15  16      377.24      340.62    518.54 o
  -3  15  16      920.73     1033.13    604.07 o
  -2  15  16      350.00        2.95    630.53 o
  -1  15  16     1023.84      574.06    277.83 o
   0  15  16        4.01        0.00    297.35 o
   1  15  16     1335.35     1080.54    329.72 o
   2  15  16      370.40      261.65    318.97 o
   3  15  16     1129.63     1279.52    339.04 o
   4  15  16      364.69      308.37    346.32 o
   5  15  16     2262.38     1764.31    420.96 o
   6  15  16      167.64        0.00    449.74 o
   0  16  16     5607.57     5759.79    513.43 o
   1  16  16        6.00      313.29    356.35 o
   2  16  16     4749.81     5508.42    553.07 o
   3  16  16      304.90      188.22    423.80 o
   4  16  16     8230.75     8426.97    676.98 o
   5  16  16      794.10      680.42    435.94 o
   0  17  16      443.06      464.78    365.41 o
   1  17  16    10663.68    11065.34    678.69 o
   2  17  16      462.91      319.73    413.77 o
   3  17  16    12322.22    13562.35    774.59 o
   1   0  17      387.01      120.64    288.26 o
   2   0  17     1300.62     1615.02    328.04 o
   3   0  17      277.53      454.08    290.94 o
   4   0  17      125.34      117.75    305.16 o
   5   0  17        9.80        0.00    322.32 o
   6   0  17       21.51        0.00    329.15 o
   7   0  17        9.60        0.00    515.73 o
   8   0  17       21.49        0.00    249.23 o
   9   0  17       19.86        0.00    257.46 o
  10   0  17        8.20        0.00    285.82 o
  11   0  17       97.15        0.00    425.23 o
 -11   1  17    11907.20    11715.56    733.68 o
 -10   1  17      603.18      563.42    304.96 o
  -9   1  17    18390.13    19429.78    902.97 o
  -8   1  17      244.80      193.11    335.08 o
  -7   1  17    19684.65    20838.40    823.23 o
  -6   1  17       57.45      284.37    321.23 o
  -5   1  17     8970.68     9504.88    569.17 o
  -4   1  17      997.10     1113.03    339.49 o
  -3   1  17    11418.85    10994.20    728.50 o
  -2   1  17       63.16       46.15    312.96 o
  -1   1  17    23904.90    24331.95    786.23 o
   0   1  17      248.01        1.85    281.66 o
   1   1  17    21972.10    22983.39    772.62 o
   2   1  17       13.21       47.89    288.62 o
   3   1  17     9833.28    10516.51    575.39 o
   4   1  17      889.92      715.90    281.64 o
   5   1  17     7110.36     7086.78    591.84 o
   6   1  17        9.25        0.00    362.34 o
   7   1  17    19151.04    20480.70    821.71 o
   8   1  17      215.16      344.52    257.92 o
   9   1  17    18728.55    19667.21    613.95 o
  10   1  17      747.76      739.38    351.33 o
  11   1  17    12461.19    13037.78    776.24 o
 -11   2  17       96.27        0.00    400.42 o
 -10   2  17    10244.98    10424.30    492.19 o
  -9   2  17       11.35       81.00    258.10 o
  -8   2  17    10310.40    11529.09    685.21 o
  -7   2  17       33.28        0.00    292.93 o
  -6   2  17     5668.69     5739.84    480.03 o
  -5   2  17      114.87      221.17    294.47 o
  -4   2  17    10277.81     9966.43    543.57 o
  -3   2  17      851.24      691.71    294.47 o
  -2   2  17    14707.80    15200.61    634.46 o
  -1   2  17     3779.14     3771.87    414.70 o
   0   2  17    28004.66    28205.01    857.83 o
   1   2  17     3502.73     4003.58    422.66 o
   2   2  17    15014.96    14835.39    640.17 o
   3   2  17      758.19      977.33    475.18 o
   4   2  17     8048.26     7866.36    518.25 o
   5   2  17       43.88      242.42    324.02 o
   6   2  17     5114.90     4828.25    460.75 o
   7   2  17       95.63       92.04    234.16 o
   8   2  17    10368.86    10840.71    480.71 o
   9   2  17        1.68      113.21    292.11 o
  10   2  17    10992.87    11328.64    604.23 o
  11   2  17      155.80      157.98    483.58 o
 -11   3  17      493.45      829.72    414.98 o
 -10   3  17      292.37      559.06    333.85 o
  -9   3  17     2288.55     2067.47    876.51 o
  -8   3  17      515.25      368.73    343.75 o
  -7   3  17     1614.72     1760.33    374.83 o
  -6   3  17      385.34      529.71    317.42 o
  -5   3  17      686.91      605.22    357.24 o
  -4   3  17      856.66      878.14    324.52 o
  -3   3  17     1070.54      824.47    286.69 o
  -2   3  17      841.17      588.31    291.77 o
  -1   3  17     2271.15     2177.30    408.17 o
   0   3  17      493.57      382.03    307.78 o
   1   3  17     2024.29     2082.63    319.58 o
   2   3  17      767.92      430.58    280.74 o
   3   3  17      923.42      907.47    294.63 o
   4   3  17      774.13      610.47    317.90 o
   5   3  17      743.58      876.63    337.62 o
   6   3  17      323.31        0.00    306.44 o
   7   3  17     1892.73     1573.61    287.11 o
   8   3  17      535.93      569.35    272.02 o
   9   3  17     1925.76     2107.51    342.30 o
  10   3  17      328.21      133.23    454.88 o
  11   3  17      352.85      258.43    404.50 o
 -11   4  17      628.56      483.40    415.77 o
 -10   4  17     9837.04     9932.88    538.74 o
  -9   4  17      591.92      745.57    369.93 o
  -8   4  17    16597.58    17997.78   1083.18 o
  -7   4  17     1208.91     1132.15    350.00 o
  -6   4  17    12288.88    11563.52    909.64 o
  -5   4  17      519.67      537.61    331.48 o
  -4   4  17    18248.89    18184.06    702.19 o
  -3   4  17      149.60       52.75    250.62 o
  -2   4  17    27951.52    26811.24    828.98 o
  -1   4  17     1195.70      848.34    286.65 o
   0   4  17    42190.89    42517.28   1026.51 o
   1   4  17     1175.91      728.63    302.93 o
   2   4  17    29455.28    30813.21    888.58 o
   3   4  17       50.32        0.00    290.90 o
   4   4  17    19757.60    20933.50    759.10 o
   5   4  17      545.26      337.56    320.22 o
   6   4  17    12230.74    13239.44    494.44 o
   7   4  17     1419.99     1514.35    289.31 o
   8   4  17    17112.46    18137.03    593.49 o
   9   4  17      709.26      597.20    331.57 o
  10   4  17    10234.25    11159.49    752.80 o
  11   4  17      482.37      212.19    435.61 o
 -10   5  17      516.48      822.81    323.06 o
  -9   5  17     4520.55     3934.08    512.01 o
  -8   5  17      973.28     1000.80    332.54 o
  -7   5  17     4821.22     4226.83    449.21 o
  -6   5  17     1142.07      991.46    314.44 o
  -5   5  17     4523.63     4604.11    423.89 o
  -4   5  17      180.93       33.69    257.43 o
  -3   5  17     3145.94     2526.64    357.10 o
  -2   5  17      713.70      918.26    293.30 o
  -1   5  17     6345.79     5855.93    440.72 o
   0   5  17     2063.27     1792.52    442.27 o
   1   5  17     7302.91     7112.65    492.81 o
   2   5  17      576.13      388.00    288.56 o
   3   5  17     3998.14     4222.85    405.43 o
   4   5  17      162.68        0.00    260.30 o
   5   5  17     4642.48     4515.81    329.45 o
   6   5  17     1299.24     1173.37    273.90 o
   7   5  17     4200.65     4460.97    359.52 o
   8   5  17     1070.42     1306.90    298.07 o
   9   5  17     4723.61     4465.50    440.73 o
  10   5  17      532.65      630.30    450.08 o
 -10   6  17      909.63      647.53    344.89 o
  -9   6  17      235.83      449.09    406.82 o
  -8   6  17     3885.06     3795.73    519.11 o
  -7   6  17      346.50      411.38    312.27 o
  -6   6  17     3154.66     3356.17    432.42 o
  -5   6  17      194.23      292.75    282.72 o
  -4   6  17     3090.80     2929.48    359.71 o
  -3   6  17      620.43      427.32    288.23 o
  -2   6  17     4926.20     5060.64    439.15 o
  -1   6  17     1600.51     1565.12    318.94 o
   0   6  17    11747.15    11702.04    953.88 o
   1   6  17     1598.32     1967.58    337.24 o
   2   6  17     5289.49     5766.02    447.41 o
   3   6  17      538.81      537.95    314.51 o
   4   6  17     3038.15     3058.55    301.43 o
   5   6  17      269.07      217.88    240.04 o
   6   6  17     2963.08     3317.49    318.89 o
   7   6  17      423.89      468.10    247.27 o
   8   6  17     3560.60     3624.81    357.31 o
   9   6  17      258.55        0.00    372.71 o
  10   6  17     1392.41     1430.34    518.15 o
 -10   7  17       21.02        0.00    638.66 o
  -9   7  17    17178.22    17404.17    807.70 o
  -8   7  17      158.48      202.28    359.51 o
  -7   7  17    16568.59    16975.60    716.66 o
  -6   7  17     1076.75      302.52    365.70 o
  -5   7  17    15842.27    14880.34    653.28 o
  -4   7  17     1007.62      951.96    272.14 o
  -3   7  17    13369.15    12969.68    608.93 o
  -2   7  17     4139.49     3643.76    541.24 o
  -1   7  17     9417.65     9766.21    538.45 o
   0   7  17      331.49      352.30    292.51 o
   1   7  17     9809.07    10123.19    561.47 o
   2   7  17     3516.64     3468.34    444.65 o
   3   7  17    14301.34    15402.09    482.45 o
   4   7  17      747.52      559.54    252.50 o
   5   7  17    14762.11    15417.03    509.73 o
   6   7  17     1441.60     1692.59    298.36 o
   7   7  17    14126.03    14463.52    838.13 o
   8   7  17      301.68      450.81    368.50 o
   9   7  17    17200.35    17473.49    914.04 o
  10   7  17       45.53        0.00    499.60 o
  -9   8  17       39.86      133.66    423.35 o
  -8   8  17     1340.96     1119.76    393.00 o
  -7   8  17      157.26       71.40    319.10 o
  -6   8  17     3284.02     2889.16    387.99 o
  -5   8  17      777.73      968.17    289.86 o
  -4   8  17     2719.76     2319.73    433.89 o
  -3   8  17      990.87      809.75    303.97 o
  -2   8  17     3330.63     3419.26    573.92 o
  -1   8  17     2180.28     2093.37    336.65 o
   0   8  17     2609.85     2511.93    350.92 o
   1   8  17     2043.34     1623.17    309.46 o
   2   8  17     3623.37     3264.97    291.87 o
   3   8  17      941.47      848.25    229.00 o
   4   8  17     2669.78     2516.46    293.48 o
   5   8  17      675.39      802.54    240.45 o
   6   8  17     3064.97     2951.75    309.07 o
   7   8  17      192.54        0.00    366.13 o
   8   8  17     1460.87     1889.12    407.04 o
   9   8  17       62.09      395.60    502.00 o
  -8   9  17     1220.47     1282.18    372.75 o
  -7   9  17    10473.37    10078.17    573.25 o
  -6   9  17      271.05       70.72    593.90 o
  -5   9  17     7655.18     8330.42    690.10 o
  -4   9  17      126.22        0.00    292.72 o
  -3   9  17    10291.54     9878.49    557.81 o
  -2   9  17     1016.00      786.38    301.09 o
  -1   9  17     6744.33     6307.94    456.09 o
   0   9  17      316.84      505.72    213.60 o
   1   9  17     6579.60     6514.01    367.97 o
   2   9  17      828.23      627.54    224.48 o
   3   9  17     9229.90     9063.13    392.11 o
   4   9  17      118.72      128.01    236.69 o
   5   9  17     7014.60     6964.84    374.64 o
   6   9  17      280.15      265.49    263.97 o
   7   9  17    10526.63    11346.24    578.57 o
   8   9  17     1221.88     1464.78    408.52 o
   9   9  17     5230.33     5516.91    693.76 o
  -8  10  17     5468.85     4409.39    842.67 o
  -7  10  17      396.57      348.44    653.35 o
  -6  10  17    17424.37    17504.50   1158.84 o
  -5  10  17     1208.60     1182.25    551.44 o
  -4  10  17    21222.38    21015.13   1213.51 o
  -3  10  17     1211.74     1228.99    265.00 o
  -2  10  17    15610.09    15305.42    551.91 o
  -1  10  17      991.86      864.58    393.30 o
   0  10  17    17387.48    16599.65    465.68 o
   1  10  17      737.87      652.96    209.81 o
   2  10  17    15138.08    14877.75    524.98 o
   3  10  17      880.41      781.10    234.71 o
   4  10  17    20814.04    20584.49    753.18 o
   5  10  17     1342.52     1310.56    255.76 o
   6  10  17    15649.04    16051.43    865.95 o
   7  10  17      514.04      268.07    357.75 o
   8  10  17     5801.00     5795.35    555.99 o
   9  10  17       80.51        0.00    490.87 o
  -8  11  17      784.55      469.99    767.50 o
  -7  11  17      504.83      994.43    593.78 o
  -6  11  17      261.24      284.93    626.87 o
  -5  11  17      712.28      609.56    543.61 o
  -4  11  17      160.08      377.83    470.89 o
  -3  11  17      207.08      368.85    236.65 o
  -2  11  17       34.79      126.27    247.88 o
  -1  11  17        1.95       45.39    267.36 o
   0  11  17     1134.97      590.29    291.33 o
   1  11  17        4.70      193.36    277.66 o
   2  11  17       41.89       77.52    302.90 o
   3  11  17      177.10       85.49    310.72 o
   4  11  17      141.35        0.00    405.71 o
   5  11  17      581.19      700.23    344.96 o
   6  11  17      314.33      145.56    344.21 o
   7  11  17      361.53      456.66    399.26 o
   8  11  17      852.66      915.23    496.52 o
  -7  12  17      157.60        0.00    701.54 o
  -6  12  17    10666.49    10737.63    987.90 o
  -5  12  17       64.53      822.50    602.97 o
  -4  12  17    14031.25    13915.77   1062.49 o
  -3  12  17      370.75      226.77    479.49 o
  -2  12  17    13822.88    13355.72    527.63 o
  -1  12  17      409.08       23.41    293.09 o
   0  12  17    16543.39    16694.38    610.08 o
   1  12  17      245.73       70.00    290.74 o
   2  12  17    14035.50    13758.67    711.20 o
   3  12  17      352.62      389.93    338.60 o
   4  12  17    15652.82    15664.96    642.71 o
   5  12  17       94.86      258.73    347.74 o
   6  12  17    10495.34    10031.59    580.58 o
   7  12  17      262.78       80.95    392.02 o
  -7  13  17    10244.55     7103.07    950.14 o
  -6  13  17      389.46      176.50    599.33 o
  -5  13  17    13194.96    13195.14   1121.72 o
  -4  13  17     1194.45      708.66    637.29 o
  -3  13  17     9874.33     8611.95    876.10 o
  -2  13  17       95.47       79.47    250.15 o
  -1  13  17     2612.08     2421.25    352.70 o
   0  13  17      378.02      258.31    275.77 o
   1  13  17     3073.59     3117.92    383.69 o
   2  13  17      140.93      174.28    305.79 o
   3  13  17    10311.33    10654.47    555.15 o
   4  13  17     1205.24      932.41    547.94 o
   5  13  17    14018.33    14570.43    655.01 o
   6  13  17      580.33      681.37    376.23 o
   7  13  17    10691.59    11994.21    814.18 o
  -5  14  17      322.58      146.09    729.96 o
  -4  14  17      133.89      115.34    646.35 o
  -3  14  17       18.20      341.86    537.82 o
  -2  14  17      831.76      802.65    631.15 o
  -1  14  17      203.99      188.26    292.39 o
   0  14  17     1298.39     1106.76    405.95 o
   1  14  17      191.99       55.56    328.07 o
   2  14  17      704.16      600.26    348.49 o
   3  14  17       17.46       34.78    348.70 o
   4  14  17      101.09        0.00    340.92 o
   5  14  17      326.96      297.81    418.71 o
   6  14  17       64.24      359.86    517.31 o
  -4  15  17      585.54        0.00    603.11 o
  -3  15  17     9181.11     8227.57    836.65 o
  -2  15  17      296.28        0.00    684.04 o
  -1  15  17     6422.52     5961.34    598.63 o
   0  15  17       45.86        0.00    329.11 o
   1  15  17     6492.36     6281.80    461.67 o
   2  15  17      383.20      128.18    327.14 o
   3  15  17     7788.74     7696.70    511.60 o
   4  15  17      681.60      145.71    471.84 o
   5  15  17    12225.57    14050.28    843.27 o
   0  16  17     3078.68     2804.75    440.03 o
   1  16  17      509.66      883.55    400.12 o
   2  16  17     5431.50     5420.33    566.44 o
   3  16  17      393.74      165.08    418.15 o
   0   0  18    23225.81    23848.98   1157.68 o
   1   0  18       36.88       38.13    333.76 o
   2   0  18    12450.13    12675.21    632.16 o
   3   0  18       80.14      119.05    297.21 o
   4   0  18    13937.03    13778.45    649.14 o
   5   0  18       90.47        0.00    327.03 o
   6   0  18    12971.66    14043.79    856.09 o
   7   0  18        2.02       38.87    364.62 o
   8   0  18    26108.35    27644.74    734.61 o
   9   0  18       29.63        0.00    311.64 o
  10   0  18    19058.05    19572.85    925.36 o
 -10   1  18      553.22      562.07    434.88 o
  -9   1  18     2245.21     1732.06    331.11 o
  -8   1  18      519.72      322.89    449.26 o
  -7   1  18     3840.76     3907.16    459.71 o
  -6   1  18      498.15      275.21    344.50 o
  -5   1  18     1384.01     1424.42    344.83 o
  -4   1  18      269.48      183.19    278.23 o
  -3   1  18     2707.17     2576.41    381.51 o
  -2   1  18      365.49      418.00    328.75 o
  -1   1  18     7119.60     6510.91    730.70 o
   0   1  18      105.57      122.75    311.46 o
   1   1  18     8237.50     8148.53    529.37 o
   2   1  18      373.66      356.79    314.05 o
   3   1  18     3520.40     3575.20    495.21 o
   4   1  18      289.32      199.58    328.98 o
   5   1  18     1215.34     1150.64    512.98 o
   6   1  18      536.42      213.17    328.73 o
   7   1  18     2826.56     2673.87    486.68 o
   8   1  18      579.33      866.15    295.29 o
   9   1  18     1811.88     2225.58    457.55 o
  10   1  18      574.83      555.27    477.06 o
 -10   2  18     6294.18     6467.08    635.45 o
  -9   2  18      271.71      323.43    281.28 o
  -8   2  18     9182.86     9662.47    634.97 o
  -7   2  18      489.18      338.23    368.61 o
  -6   2  18     5460.81     4982.59    516.04 o
  -5   2  18      277.46      233.34    372.61 o
  -4   2  18     7575.40     7568.93    556.95 o
  -3   2  18     2122.77     1843.38    357.26 o
  -2   2  18    10481.53     9784.46    570.33 o
  -1   2  18      906.88      603.83    361.96 o
   0   2  18    13804.35    13701.35    652.40 o
   1   2  18     1016.67      557.37    325.80 o
   2   2  18     7900.75     7719.86    501.46 o
   3   2  18     2299.69     2772.45    476.87 o
   4   2  18     5113.32     5366.98    487.10 o
   5   2  18      295.05        0.00    343.65 o
   6   2  18     6615.89     6887.37    763.09 o
   7   2  18      540.13      323.73    293.65 o
   8   2  18     9477.64     9629.09    461.75 o
   9   2  18      264.65      213.23    278.62 o
  10   2  18     6004.67     6665.86    639.86 o
 -10   3  18      251.30       61.61    396.79 o
  -9   3  18     9629.78    10406.86    662.17 o
  -8   3  18      217.80        0.00    392.90 o
  -7   3  18    12035.79    11795.41    666.61 o
  -6   3  18      497.68      462.48    325.32 o
  -5   3  18    11659.37    10544.32    586.59 o
  -4   3  18      292.41      316.26    301.56 o
  -3   3  18    16617.35    17173.02    708.01 o
  -2   3  18     1274.57     1036.58    317.25 o
  -1   3  18    33791.89    35056.59    968.58 o
   0   3  18       96.05       75.60    290.85 o
   1   3  18    32423.01    32900.66    939.70 o
   2   3  18     1418.53     1136.52    311.86 o
   3   3  18    14303.04    14327.38   1245.93 o
   4   3  18      357.74        0.00    314.97 o
   5   3  18    10749.25    11366.14    608.63 o
   6   3  18      420.11      326.97    353.51 o
   7   3  18    11205.95    11701.50    531.50 o
   8   3  18      172.43       64.42    301.60 o
   9   3  18     9306.33     9616.60    492.86 o
  10   3  18      297.99       97.67    488.16 o
 -10   4  18      554.90      373.19    385.31 o
  -9   4  18      129.82      635.50    437.78 o
  -8   4  18     1104.92      924.20    350.48 o
  -7   4  18     2298.02     2285.95    424.70 o
  -6   4  18     1018.45      990.38    349.39 o
  -5   4  18      746.47      726.60    315.83 o
  -4   4  18      273.74      453.78    307.33 o
  -3   4  18      251.62      207.98    321.98 o
  -2   4  18     1835.35     2064.87    356.19 o
  -1   4  18     2688.67     2757.50    364.47 o
   0   4  18      112.96        0.00    389.77 o
   1   4  18     2707.58     2263.04    371.40 o
   2   4  18     1977.31     1440.95    347.23 o
   3   4  18      234.79       30.23    281.23 o
   4   4  18      341.55        0.00    310.60 o
   5   4  18      723.19      699.64    328.96 o
   6   4  18      646.57      721.10    251.01 o
   7   4  18     2256.26     2120.62    318.78 o
   8   4  18      953.82     1062.09    305.21 o
   9   4  18      119.58        0.00    319.95 o
  10   4  18      679.37      407.03    495.03 o
 -10   5  18      203.68      525.36    403.45 o
  -9   5  18     4203.10     4727.99    664.32 o
  -8   5  18      675.31      728.72    418.57 o
  -7   5  18    13292.43    12739.28    807.32 o
  -6   5  18      708.19      871.53    408.22 o
  -5   5  18     8033.45     8102.20    537.72 o
  -4   5  18      375.62      509.05    324.39 o
  -3   5  18    10788.52    10388.92    560.12 o
  -2   5  18       18.77      103.48    299.44 o
  -1   5  18    20423.50    21845.29   1518.80 o
   0   5  18      539.79      696.91    297.82 o
   1   5  18    20267.86    19938.77    746.19 o
   2   5  18       37.87        0.00    294.91 o
   3   5  18    11247.32    12000.87    613.59 o
   4   5  18      381.87      536.23    529.60 o
   5   5  18    10214.88    10661.63    459.42 o
   6   5  18      627.43      442.74    258.55 o
   7   5  18    13896.11    14194.92    537.52 o
   8   5  18      571.70      697.46    296.56 o
   9   5  18     4268.92     4521.90    602.74 o
  10   5  18      255.71      335.13    457.83 o
  -9   6  18      305.45       40.56    580.49 o
  -8   6  18    13036.79    13035.16   1507.48 o
  -7   6  18      987.47      863.37    348.16 o
  -6   6  18    10804.26    10730.23    644.29 o
  -5   6  18       79.55       79.27    289.58 o
  -4   6  18    11798.45    12554.78    625.09 o
  -3   6  18      790.72      411.71    268.19 o
  -2   6  18    12282.48    12458.61   1349.72 o
  -1   6  18     3079.85     2450.97    494.44 o
   0   6  18    12454.96    12622.34    624.69 o
   1   6  18     3232.69     2601.47    416.34 o
   2   6  18    14529.85    13961.58    648.95 o
   3   6  18      899.73      857.70    317.98 o
   4   6  18    13142.57    12947.02    479.66 o
   5   6  18       55.50      157.89    250.53 o
   6   6  18    11793.06    12386.15    495.41 o
   7   6  18      918.75      671.12    312.65 o
   8   6  18    13440.04    13942.58    855.83 o
   9   6  18      320.26      335.12    477.52 o
  -9   7  18      175.48        0.00    594.18 o
  -8   7  18      200.75      299.62    403.61 o
  -7   7  18      726.19      858.83    414.28 o
  -6   7  18      630.30      339.72    612.40 o
  -5   7  18      782.74      598.60    314.87 o
  -4   7  18     1192.40      985.76    371.76 o
  -3   7  18      170.35      168.97    278.59 o
  -2   7  18       75.82       77.23    296.75 o
  -1   7  18      616.39      800.12    332.32 o
   0   7  18      343.23      374.86    311.72 o
   1   7  18      726.03      969.12    310.40 o
   2   7  18       79.99      360.42    300.77 o
   3   7  18      124.50       40.89    236.88 o
   4   7  18     1152.39      943.74    277.85 o
   5   7  18      715.44      745.68    251.50 o
   6   7  18      611.60      370.05    268.33 o
   7   7  18      627.54      309.46    276.10 o
   8   7  18      196.04        0.00    431.42 o
   9   7  18      116.94      359.64    487.63 o
  -8   8  18    13944.22    13266.00    703.53 o
  -7   8  18     1196.66     1217.12    374.44 o
  -6   8  18    16318.30    15982.21    712.92 o
  -5   8  18     1176.90      960.33    333.61 o
  -4   8  18    14900.60    15168.55    686.93 o
  -3   8  18      389.41      254.46    329.09 o
  -2   8  18    11463.32    11681.57    596.17 o
  -1   8  18      248.56      415.05    287.11 o
   0   8  18    10491.10    10071.16    554.27 o
   1   8  18      309.47      588.81    297.76 o
   2   8  18    10101.59     9894.19    418.14 o
   3   8  18      492.75      616.12    230.74 o
   4   8  18    13389.48    13424.62    487.83 o
   5   8  18     1274.28     1159.84    269.47 o
   6   8  18    13766.99    14109.45    519.27 o
   7   8  18     1155.03      964.36    282.79 o
   8   8  18    13887.33    14476.70   1347.50 o
   9   8  18      242.78      569.31    499.08 o
  -7   9  18     7261.53     5997.65    817.10 o
  -6   9  18       35.16        0.00    356.03 o
  -5   9  18     9424.73     8559.30    559.66 o
  -4   9  18      501.62      247.41    296.11 o
  -3   9  18     7470.91     7737.68    505.75 o
  -2   9  18      854.19      639.77    296.47 o
  -1   9  18     5878.33     5810.16    447.88 o
   0   9  18       16.05        0.00    226.54 o
   1   9  18     6339.71     6480.40    355.11 o
   2   9  18      917.50      903.20    233.54 o
   3   9  18     6356.11     5822.18    421.54 o
   4   9  18      554.75      655.63    247.95 o
   5   9  18     8266.24     8313.30    420.18 o
   6   9  18       22.58       85.59    276.14 o
   7   9  18     7194.62     7852.77    539.54 o
   8   9  18      169.17      398.08    457.92 o
  -7  10  18      164.64        0.00    721.85 o
  -6  10  18     1322.05     1481.14    681.43 o
  -5  10  18      138.53      136.97    532.35 o
  -4  10  18     1491.55     1567.92    708.31 o
  -3  10  18      200.88      137.38    269.79 o
  -2  10  18      409.14      421.79    262.96 o
  -1  10  18      112.81      190.08    260.03 o
   0  10  18     2961.23     2450.78    531.94 o
   1  10  18      126.36      285.59    302.12 o
   2  10  18      942.56     1245.03    328.80 o
   3  10  18      221.63      515.73    334.36 o
   4  10  18     1963.39     1629.03    338.88 o
   5  10  18      148.70        0.00    334.21 o
   6  10  18     1558.22     1972.61    395.08 o
   7  10  18      196.64       52.18    368.62 o
   8  10  18     2476.28     3061.30    614.37 o
  -7  11  18     9370.25     9617.35   1006.84 o
  -6  11  18      254.98      280.15    671.98 o
  -5  11  18    16185.84    17703.74   1235.49 o
  -4  11  18       75.35        0.00    486.49 o
  -3  11  18    18487.41    17762.56    611.21 o
  -2  11  18      270.28      286.65    287.44 o
  -1  11  18    17168.94    17494.86    614.24 o
   0  11  18      264.80        7.27    282.08 o
   1  11  18    18596.46    18742.90    661.13 o
   2  11  18      334.32      376.00    306.60 o
   3  11  18    20435.05    20338.84    835.80 o
   4  11  18      122.08      258.20    355.55 o
   5  11  18    15957.12    16696.53    902.64 o
   6  11  18      189.45      142.82    340.74 o
   7  11  18     8827.15     8776.38    735.41 o
  -6  12  18     3688.46     2559.52    605.41 o
  -5  12  18      281.02      212.03    685.75 o
  -4  12  18     5516.21     5102.13    767.62 o
  -3  12  18      180.69        0.00    542.43 o
  -2  12  18     3668.00     4168.46    374.36 o
  -1  12  18      347.82      278.01    287.99 o
   0  12  18     1192.72     1382.71    329.54 o
   1  12  18      374.74      347.55    312.63 o
   2  12  18     3613.98     3143.33    396.13 o
   3  12  18      156.39      116.12    327.03 o
   4  12  18     5048.67     4342.98    477.30 o
   5  12  18      257.29      236.43    367.98 o
   6  12  18     3650.33     3791.39    472.89 o
   7  12  18      424.35      251.98    515.45 o
  -5  13  18     4052.73     3739.25    787.16 o
  -4  13  18      152.31      332.15    660.92 o
  -3  13  18     5825.74     6118.89    817.05 o
  -2  13  18      129.14        6.39    278.71 o
  -1  13  18     6507.40     6708.74    440.52 o
   0  13  18     1184.66     1010.77    315.41 o
   1  13  18     7090.52     7170.74    496.90 o
   2  13  18      115.75       11.34    351.64 o
   3  13  18     7192.72     6895.92    581.38 o
   4  13  18      112.44        0.00    352.58 o
   5  13  18     4082.41     3955.43    480.90 o
   6  13  18      965.04      913.26    451.87 o
  -4  14  18    15341.47    11927.08   1072.48 o
  -3  14  18      235.29      786.30    684.14 o
  -2  14  18     7999.64     7781.32    894.73 o
  -1  14  18       14.03        5.90    290.71 o
   0  14  18     4001.16     3606.72    706.45 o
   1  14  18       15.41        0.00    335.61 o
   2  14  18     8046.77     8235.57    772.83 o
   3  14  18      184.31       86.56    339.81 o
   4  14  18    15883.70    14076.60   1171.23 o
   5  14  18        9.52        0.00    461.27 o
  -1  15  18      351.63        0.00    772.40 o
   0  15  18      206.16       38.02    326.26 o
   1  15  18      447.86       96.50    352.99 o
   2  15  18      316.76      112.08    349.28 o
   3  15  18      648.78      785.78    424.34 o
   1   0  19      149.53      207.37    315.04 o
   2   0  19     1778.85     1240.59    371.90 o
   3   0  19        2.60       14.39    296.12 o
   4   0  19      490.92      512.08    459.98 o
   5   0  19      102.58      159.24    322.98 o
   6   0  19      199.61        0.00    338.39 o
   7   0  19      120.30        0.00    340.55 o
   8   0  19      217.13      317.79    324.27 o
   9   0  19       32.06      157.91    428.05 o
  10   0  19       11.26        0.00    467.42 o
 -10   1  19      404.82      612.00    456.04 o
  -9   1  19    13047.65    13471.09    808.25 o
  -8   1  19      690.84      788.09    436.81 o
  -7   1  19    10473.06    10412.78    639.51 o
  -6   1  19      530.99      580.95    333.37 o
  -5   1  19    11938.65    12130.84    674.48 o
  -4   1  19      504.50      811.31    339.90 o
  -3   1  19    13020.22    13475.53   1213.04 o
  -2   1  19      686.72      732.45    320.16 o
  -1   1  19    13457.31    14497.44    686.03 o
   0   1  19      985.08      937.95    339.50 o
   1   1  19    11952.07    11814.68    652.33 o
   2   1  19      886.69      552.67    343.07 o
   3   1  19    10450.58    11505.97    609.51 o
   4   1  19      853.29      665.38    365.59 o
   5   1  19    10548.93    10040.22    605.81 o
   6   1  19      609.04      464.51    346.82 o
   7   1  19    10193.04    11395.55    656.70 o
   8   1  19      656.97      822.37    328.28 o
   9   1  19    13777.72    14422.75    809.87 o
  10   1  19      435.06      409.85    444.14 o
  -9   2  19      304.93      372.69    353.17 o
  -8   2  19     7972.14     7878.74    629.40 o
  -7   2  19      629.26      797.06    406.77 o
  -6   2  19    10614.63    10912.04    718.33 o
  -5   2  19      415.12      346.39    331.91 o
  -4   2  19     8512.30     9519.21    585.58 o
  -3   2  19      364.08      155.74    336.48 o
  -2   2  19    13531.73    13538.08    670.29 o
  -1   2  19     2320.11     2140.40    396.87 o
   0   2  19    19964.76    20303.25    800.95 o
   1   2  19     2810.80     2781.03    461.12 o
   2   2  19    15050.46    16376.90    725.07 o
   3   2  19      482.59      497.57    366.54 o
   4   2  19     7859.36     8245.91    577.22 o
   5   2  19      516.81      426.73    313.03 o
   6   2  19     8835.64     9067.44    641.07 o
   7   2  19      806.60      733.14    289.36 o
   8   2  19     7265.14     7783.45    460.03 o
   9   2  19      390.85      459.88    465.96 o
  -9   3  19     1453.03     1293.73    518.32 o
  -8   3  19        4.81        0.00    386.23 o
  -7   3  19     1737.04     1831.94    410.72 o
  -6   3  19     1511.33     1428.64    365.54 o
  -5   3  19      719.22      641.40    328.32 o
  -4   3  19      882.49      694.98    314.59 o
  -3   3  19     1651.33     1727.14    371.26 o
  -2   3  19      239.23      232.58    281.57 o
  -1   3  19      938.32     1207.45    572.62 o
   0   3  19      135.12       61.32    347.27 o
   1   3  19      726.31      759.84    357.70 o
   2   3  19      341.38      597.88    337.03 o
   3   3  19     1290.62     1086.66    371.61 o
   4   3  19      921.93      693.74    355.47 o
   5   3  19     1033.27     1194.03    358.16 o
   6   3  19     1551.41     1641.48    393.97 o
   7   3  19     2348.91     2501.61    352.21 o
   8   3  19       19.63        0.00    275.75 o
   9   3  19     1817.27     2412.86    531.18 o
  -9   4  19       37.73      474.08    653.66 o
  -8   4  19     9011.22    10248.64   1061.59 o
  -7   4  19      292.09      404.27    371.99 o
  -6   4  19    12418.68    12045.00    675.96 o
  -5   4  19     1371.24     1366.32    483.03 o
  -4   4  19    13306.51    12707.02   2020.44 o
  -3   4  19     1699.43     1439.56    336.51 o
  -2   4  19    15533.35    15882.21    711.61 o
  -1   4  19     3077.92     3081.89    422.02 o
   0   4  19    27117.23    28048.77    900.52 o
   1   4  19     3213.77     2701.64    411.48 o
   2   4  19    15494.57    17536.39   1549.43 o
   3   4  19     1969.24     1991.99    381.92 o
   4   4  19    14495.04    14708.28    704.97 o
   5   4  19     1309.91     1468.38    389.65 o
   6   4  19    13229.40    13359.53    536.18 o
   7   4  19      245.14      168.62    302.05 o
   8   4  19    10563.67    11720.30    524.92 o
   9   4  19      189.86      185.46    516.26 o
  -9   5  19     4701.44     4685.50    695.27 o
  -8   5  19      281.61        0.00    429.90 o
  -7   5  19     5313.36     5284.25    541.87 o
  -6   5  19     1069.02      885.10    363.76 o
  -5   5  19     4101.90     4231.59    459.08 o
  -4   5  19      479.77      615.15    391.05 o
  -3   5  19     4350.80     4235.72    454.72 o
  -2   5  19     1195.87      831.40    349.08 o
  -1   5  19     4696.05     4483.22    824.30 o
   0   5  19     2143.18     2185.30    400.68 o
   1   5  19     6249.06     6187.16    524.49 o
   2   5  19     1243.19     1009.52    336.97 o
   3   5  19     5276.14     5443.81    482.54 o
   4   5  19      284.43      110.17    343.74 o
   5   5  19     4016.94     3806.10    387.02 o
   6   5  19      846.86      718.33    299.67 o
   7   5  19     4833.57     5125.74    393.64 o
   8   5  19      145.10       92.45    310.00 o
   9   5  19     4563.12     5023.65    651.40 o
  -9   6  19       17.13      174.49    630.31 o
  -8   6  19     2833.04     2813.46    561.85 o
  -7   6  19      290.59        0.00    400.19 o
  -6   6  19     4381.06     4383.77    523.57 o
  -5   6  19     2917.02     3599.91    412.98 o
  -4   6  19     4461.82     4154.85    414.11 o
  -3   6  19      738.33      379.90    313.57 o
  -2   6  19     4656.05     5276.86    493.13 o
  -1   6  19      528.03      460.75    299.45 o
   0   6  19     6308.90     7041.63    526.16 o
   1   6  19      558.08      571.46    334.81 o
   2   6  19     4768.31     4469.97    466.04 o
   3   6  19      574.41      347.80    353.16 o
   4   6  19     4255.85     4037.21    362.64 o
   5   6  19     2722.15     2813.53    324.59 o
   6   6  19     5073.16     4768.28    381.99 o
   7   6  19      226.71        0.00    362.89 o
   8   6  19     2930.93     2898.33    436.91 o
   9   6  19        7.12      125.55    483.91 o
  -8   7  19     1856.73     1324.52    539.27 o
  -7   7  19    13238.32    13037.08    686.87 o
  -6   7  19     2179.03     1990.76    374.54 o
  -5   7  19    13062.98    13544.08    696.38 o
  -4   7  19      162.13       82.81    343.96 o
  -3   7  19    15239.71    15180.37    695.26 o
  -2   7  19       83.12        0.00    291.88 o
  -1   7  19    13213.90    11886.33    623.89 o
   0   7  19       26.39      173.82    308.20 o
   1   7  19    12497.53    12921.65    667.62 o
   2   7  19       16.14        0.00    309.75 o
   3   7  19    15308.08    15887.86    535.35 o
   4   7  19      281.59      158.73    253.74 o
   5   7  19    12107.98    12099.47    547.06 o
   6   7  19     1824.69     1965.14    318.34 o
   7   7  19    13650.83    13678.36   1094.56 o
   8   7  19     2048.97     1619.50    541.36 o
  -7   8  19      314.38      539.94    814.07 o
  -6   8  19     1251.54      783.39    460.13 o
  -5   8  19      283.39      186.70    373.15 o
  -4   8  19     1728.12     1463.14    357.82 o
  -3   8  19       46.30       95.71    312.80 o
  -2   8  19     1699.27     1414.74    747.93 o
  -1   8  19      532.95      699.58    338.73 o
   0   8  19     2570.01     2308.74    417.19 o
   1   8  19      584.33      301.81    312.44 o
   2   8  19     1295.49     1187.01    261.39 o
   3   8  19       71.67        0.00    260.88 o
   4   8  19     1698.74     1560.91    280.10 o
   5   8  19      347.07      191.89    285.41 o
   6   8  19     1530.98     1447.01    298.95 o
   7   8  19      393.07      214.28    318.91 o
   8   8  19     1035.00     1096.86    549.25 o
  -6   9  19     1692.06     1450.06    698.19 o
  -5   9  19     3344.37     2772.19    719.78 o
  -4   9  19     1815.60     1861.89    630.04 o
  -3   9  19     5686.21     5254.92    460.76 o
  -2   9  19      121.23      114.60    312.83 o
  -1   9  19     5459.53     5101.73    880.50 o
   0   9  19      182.48      161.47    249.47 o
   1   9  19     5241.89     5534.87    361.83 o
   2   9  19      339.77      277.16    251.49 o
   3   9  19     5885.48     5897.16    678.88 o
   4   9  19     1976.51     1813.14    286.23 o
   5   9  19     3148.38     3511.98    313.57 o
   6   9  19     1831.73     1440.04    323.32 o
   7   9  19     8011.42     8097.79    691.39 o
   8   9  19      419.23      411.14    526.04 o
  -6  10  19    13126.74    13072.46   1071.79 o
  -5  10  19      305.16       75.27    626.11 o
  -4  10  19    12885.32    14042.54   1120.54 o
  -3  10  19     1901.29     1880.26    308.01 o
  -2  10  19    11777.56    12078.05    547.13 o
  -1  10  19     3105.16     2818.48    350.17 o
   0  10  19    18301.04    19605.11    964.29 o
   1  10  19     3182.99     2830.30    416.08 o
   2  10  19    11251.84    11573.29    575.68 o
   3  10  19     2192.61     2207.70    421.01 o
   4  10  19    12538.79    13027.31    642.97 o
   5  10  19      390.77      403.79    523.95 o
   6  10  19    12286.22    12598.48    645.48 o
   7  10  19      240.07       82.45    487.81 o
  -5  11  19      191.34      176.70    611.75 o
  -4  11  19      210.87      585.07    659.77 o
  -3  11  19     1330.54     1342.50    328.63 o
  -2  11  19      586.63      607.94    311.22 o
  -1  11  19      375.17      294.53    295.57 o
   0  11  19      573.90      576.88    331.35 o
   1  11  19      245.28      178.27    301.27 o
   2  11  19      564.63      193.33    344.20 o
   3  11  19     1164.91     1538.37    382.14 o
   4  11  19      188.26        0.00    354.66 o
   5  11  19      151.66      241.95    369.38 o
   6  11  19      154.60        0.00    522.84 o
  -5  12  19     1728.86      955.22    758.81 o
  -4  12  19     7517.17     6955.88    915.57 o
  -3  12  19      392.33        0.00    697.89 o
  -2  12  19     9893.49    10367.05    520.94 o
  -1  12  19      289.71      469.49    308.72 o
   0  12  19     9271.82     9258.59    531.84 o
   1  12  19      204.54        0.00    347.97 o
   2  12  19    11961.71    12392.01    602.29 o
   3  12  19      471.76      274.24    418.55 o
   4  12  19     9394.05     9977.99    783.26 o
   5  12  19     1538.87      977.87    447.54 o
   6  12  19     7542.28     7906.11    685.75 o
  -4  13  19      338.92      461.47    632.16 o
  -3  13  19     6629.30     6263.22    872.22 o
  -2  13  19      119.34      764.24    605.21 o
  -1  13  19     5049.00     4982.33    419.29 o
   0  13  19       12.81       91.53    332.05 o
   1  13  19     5180.60     5107.98    447.92 o
   2  13  19       43.38        0.00    346.71 o
   3  13  19     7510.98     7563.84    521.72 o
   4  13  19      172.24        0.00    639.82 o
  -3  14  19      115.46        0.00    772.03 o
  -2  14  19      467.86       37.49    751.14 o
  -1  14  19      254.10      273.35    300.85 o
   0  14  19      444.06      278.66    348.34 o
   1  14  19      246.38        0.00    529.45 o
   2  14  19      642.25      621.60    351.84 o
   3  14  19       75.11        0.00    424.33 o
   0   0  20    10004.35    10044.09    909.48 o
   1   0  20      662.09      395.79    362.84 o
   2   0  20    13451.60    13083.69    691.30 o
   3   0  20     1199.41      858.95    361.14 o
   4   0  20    15901.28    17135.39    771.32 o
   5   0  20     2713.27     2107.94    419.27 o
   6   0  20    14523.07    15973.21    794.11 o
   7   0  20     2978.64     2476.62    549.81 o
   8   0  20    10097.12    10002.62    576.61 o
   9   0  20     4662.56     4567.11    609.98 o
  -9   1  20      463.55      812.78    522.66 o
  -8   1  20      953.13      786.69    550.44 o
  -7   1  20     3832.43     3643.24    887.49 o
  -6   1  20     1251.13      776.34    431.93 o
  -5   1  20     2881.70     2848.48    452.54 o
  -4   1  20      227.13      128.14    361.55 o
  -3   1  20     3160.34     2922.37    513.99 o
  -2   1  20      198.97        0.00    293.24 o
  -1   1  20     2963.16     2180.81    396.64 o
   0   1  20       34.87      385.05    343.64 o
   1   1  20     3112.02     3637.24    457.55 o
   2   1  20      423.16      404.82    341.45 o
   3   1  20     3457.31     3865.14    704.37 o
   4   1  20      470.28      583.50    356.70 o
   5   1  20     2650.55     2898.92    440.68 o
   6   1  20     1582.78     1511.24    379.27 o
   7   1  20     2649.59     3054.27    491.96 o
   8   1  20      856.02      950.45    459.99 o
   9   1  20      249.41      309.07    423.21 o
  -9   2  20      310.50      499.35    452.05 o
  -8   2  20     4703.93     3425.32    761.47 o
  -7   2  20      327.97        0.00    359.17 o
  -6   2  20     7294.48     7652.05    600.45 o
  -5   2  20     1636.37     1855.86    389.36 o
  -4   2  20     5947.52     6596.64    511.27 o
  -3   2  20     1940.93     1956.55    377.83 o
  -2   2  20     5988.96     5294.35    747.70 o
  -1   2  20      722.22      467.61    473.17 o
   0   2  20     3875.50     3563.18    465.38 o
   1   2  20     1074.08      840.65    341.76 o
   2   2  20     5645.64     5321.78    549.79 o
   3   2  20     1800.08     1597.77    402.40 o
   4   2  20     5043.35     4971.83    513.86 o
   5   2  20     1859.84     1089.84    408.57 o
   6   2  20     6978.79     7139.71    807.79 o
   7   2  20      633.49      317.25    315.08 o
   8   2  20     4941.89     5518.14    493.32 o
   9   2  20      352.36      250.76    538.24 o
  -8   3  20      803.79      971.82    529.54 o
  -7   3  20    11036.44    10017.34   1435.38 o
  -6   3  20     2863.11     2296.95    439.13 o
  -5   3  20    15921.29    16240.54    750.83 o
  -4   3  20     1803.37     1666.30    404.41 o
  -3   3  20    11854.30    11991.45    655.29 o
  -2   3  20     6332.06     5968.02    516.44 o
  -1   3  20    14741.24    14674.19    713.66 o
   0   3  20     8143.84     7654.16    564.52 o
   1   3  20    14681.29    15314.14    722.15 o
   2   3  20     5649.48     5374.36    529.36 o
   3   3  20    12468.61    13328.34    716.08 o
   4   3  20     1448.85     1404.50    380.59 o
   5   3  20    15001.52    15499.65    759.43 o
   6   3  20     3038.55     3547.49    491.58 o
   7   3  20     9931.60     9925.55    513.31 o
   8   3  20     1145.88     1016.26    388.10 o
   9   3  20     3498.66     4056.24    626.45 o
  -8   4  20      857.29      410.70    618.66 o
  -7   4  20      174.31      662.66    386.67 o
  -6   4  20      635.52      248.15    409.39 o
  -5   4  20      285.79       11.35    363.31 o
  -4   4  20     1101.37      876.61    378.21 o
  -3   4  20      407.25      387.47    335.81 o
  -2   4  20      461.27      715.47    356.84 o
  -1   4  20     1834.90     1984.72    400.92 o
   0   4  20      784.84      925.73    369.36 o
   1   4  20     1722.37     1872.79    391.19 o
   2   4  20      632.12      518.04    356.78 o
   3   4  20      344.47      246.53    518.32 o
   4   4  20     1222.52     1336.26    367.91 o
[truncated: 22,788 more chars]
